# Supplementary material for: The relationship between pregnancy stress and antepartum depression in Chinese pregnant women: the mediating effect of social support and maternal health literacy
Source: Front Psychiatry. 2025 Jun 23;16:1600448. doi: 10.3389/fpsyt.2025.1600448 (PMC12232469; doi:10.3389/fpsyt.2025.1600448)
Supplement: Supplementary file 1 [file Table1.xlsx]

## Sheet: data
Number	Residence	age	agegroup	Gestational	parity	Ethnicity	Maritalstatus	education	Abnormalpregnancy	occupation	income	insurance	pregnancyschool	Sleepingstatus	healthstatus	MHL	BKMI	BAL	HRS	depression	AD	support	Family	Friends	others	PR	MCHS	BSPA	OS	PS
105	1	29	0	1	1	1	2	2	0	1	1	0	1	1	1	62	41	11	10	0	0	36	12	12	12	2	3	2	2	0
1222	1	35	0	3	1	1	2	2	0	1	1	1	0	0	2	29	21	4	4	0	3	63	23	22	18	1	1	1	1	1.04762
32	1	30	0	1	0	1	2	2	0	1	1	1	0	1	1	19	12	0	7	0	5	47	18	16	13	1	1	1	0	1.73571
874	1	36	0	1	1	1	2	2	0	1	1	1	0	1	1	14	8	4	2	0	0	72	24	24	24	0	0	0	0	0.544048
1304	2	44	1	3	1	1	2	2	0	1	1	0	0	1	2	20	14	4	2	1	10	58	20	16	22	1	1	1	1	0.291071
1358	1	39	1	3	1	2	2	2	0	1	1	1	0	0	1	49	41	6	2	0	5	24	8	8	8	2	3	2	2	0
219	1	29	0	1	1	2	2	3	0	1	1	1	0	1	1	46	20	19	7	0	0	59	19	20	20	0	0	0	0	0.0833333
1242	1	27	0	3	1	1	2	2	0	1	1	0	1	1	1	31	21	8	2	1	11	71	24	24	23	1	2	1	1	0.297619
961	1	28	0	3	1	1	2	2	0	1	1	1	0	0	2	85	59	13	13	1	16	52	18	16	18	2	2	3	2	0
662	2	31	0	3	1	1	2	2	0	1	1	0	1	1	1	36	29	2	5	1	14	36	28	4	4	1	1	0	2	0.728571
217	1	27	0	1	0	1	2	3	0	1	1	1	0	1	1	53	24	16	13	1	10	48	16	16	16	0	0	0	0	0.819048
106	1	31	0	1	1	1	2	3	0	1	1	0	0	0	1	34	18	11	5	1	9	24	8	8	8	2	3	2	2	0
872	1	36	0	1	1	1	2	2	1	1	1	0	0	1	2	28	20	4	4	1	11	72	24	24	24	1	3	0	0	0.902381
849	1	36	0	1	1	2	2	1	1	1	1	0	0	1	1	35	26	4	5	0	4	64	24	20	20	1	1	1	1	0.150595
300	2	36	0	3	1	1	2	3	1	1	1	0	1	0	2	58	44	10	4	1	12	17	5	6	6	2	2	1	1	0.336905
948	1	23	0	3	0	2	2	4	1	1	1	0	0	0	2	42	30	10	2	1	10	48	16	16	16	1	1	0	1	0.75
1237	1	36	0	3	1	1	2	2	1	1	1	1	0	1	1	65	50	7	8	1	11	67	24	23	20	1	1	1	1	0.628571
864	1	30	0	1	1	1	2	3	1	1	1	1	0	0	2	29	17	10	2	1	10	54	16	15	23	1	3	1	1	1.3381
973	1	36	0	3	1	2	2	3	1	1	1	1	1	1	1	46	29	10	7	0	7	53	15	24	14	1	2	1	1	0.567857
199	1	32	0	3	1	1	2	3	1	1	1	0	0	0	1	58	35	16	7	0	5	28	12	12	4	0	0	0	1	0.507143
542	2	36	0	1	1	1	2	4	0	2	1	0	0	1	1	42	32	8	2	0	4	78	25	26	27	1	1	0	0	1.00238
783	2	25	0	3	1	2	1	4	0	2	1	0	0	1	1	14	6	4	4	1	16	49	20	13	16	1	1	1	1	0.22619
684	2	36	0	3	0	2	2	1	0	2	1	0	0	1	1	12	8	2	2	1	9	48	16	16	16	1	2	2	2	0.457738
431	2	26	0	2	0	1	2	4	0	2	1	1	0	0	1	49	32	13	4	0	3	73	25	25	23	1	1	1	1	0.772619
945	1	27	0	3	0	2	2	4	0	2	1	1	0	1	2	10	6	4	0	1	11	56	18	20	18	1	2	1	1	0.469048
1219	1	38	1	3	1	1	2	3	0	1	1	0	2	0	2	37	29	8	0	1	11	64	22	19	23	1	1	1	1	0.495833
1226	1	33	0	3	0	1	2	3	0	1	1	0	0	0	1	17	15	2	0	1	9	72	24	24	24	0	2	1	0	0
851	1	26	0	1	1	1	2	1	0	1	1	0	0	1	1	7	3	2	2	1	10	41	19	10	12	1	1	1	0	0.278571
1343	1	34	0	3	1	1	1	1	0	1	1	1	0	1	1	53	36	13	4	1	9	36	12	12	12	0	0	0	0	0
978	1	33	0	3	1	2	2	1	0	1	1	0	0	1	1	15	8	2	5	1	14	39	12	12	15	1	1	1	1	1.08571
1344	1	35	0	1	1	1	2	2	0	1	1	1	0	1	1	43	29	10	4	0	0	12	4	4	4	0	0	0	0	0
17	1	31	0	1	1	1	2	2	0	1	1	1	0	1	1	15	11	4	0	0	5	70	25	23	22	0	1	1	1	0
1382	1	36	0	3	1	1	2	2	0	1	1	1	1	1	1	76	41	22	13	0	0	60	20	20	20	1	1	1	1	1.00238
1317	2	42	1	3	1	1	2	2	0	1	1	0	0	1	1	21	15	2	4	0	5	60	21	18	21	1	1	1	0	0
932	1	34	0	2	1	1	2	2	0	1	1	1	1	1	1	22	17	2	3	1	12	57	18	22	17	1	3	2	2	1.63571
1359	1	25	0	3	1	1	1	3	0	1	1	0	0	0	1	44	29	8	7	0	6	48	16	16	16	1	2	1	1	1.05952
221	1	36	0	1	1	1	2	3	0	1	1	0	0	1	1	41	26	8	7	0	3	49	16	17	16	1	2	1	1	0
915	1	21	0	2	0	1	2	3	0	1	1	1	0	1	1	38	27	7	4	0	7	65	21	22	22	1	2	1	1	0.702381
107	1	35	0	1	1	1	2	3	0	1	1	1	0	0	1	52	38	4	10	0	0	57	20	20	17	1	2	1	1	0
12	1	20	0	1	1	1	2	3	0	1	1	0	2	1	2	56	35	11	10	1	15	43	13	19	11	1	2	1	3	1.05119
595	2	29	0	1	1	1	2	3	0	1	1	0	0	1	1	10	8	0	2	0	2	84	28	28	28	0	0	0	0	1.24048
34	1	26	0	1	1	2	2	3	0	1	1	0	2	0	1	31	24	2	5	1	11	51	18	15	18	1	0	1	1	0.8
936	1	33	0	2	1	1	2	3	0	1	1	0	0	0	2	28	20	4	4	1	11	66	21	22	23	1	1	1	1	0.766667
211	1	31	0	3	1	1	2	3	0	1	1	0	0	0	1	58	41	7	10	1	17	12	4	4	4	2	3	2	2	0.902381
1205	1	32	0	3	1	1	2	4	0	1	1	1	2	0	2	28	20	4	4	1	11	83	28	28	27	1	1	1	1	0.25
623	2	29	0	2	0	1	2	1	0	1	1	1	0	0	2	36	27	2	7	1	9	49	17	14	18	2	3	1	1	0.819048
230	1	21	0	1	0	1	2	2	0	1	1	1	0	1	1	82	50	19	13	0	0	60	20	20	20	0	0	0	0	0
1175	2	28	0	3	0	1	2	2	0	1	1	0	0	1	2	48	35	10	3	1	12	52	17	17	18	2	2	2	1	1.12143
889	1	30	0	2	1	1	2	2	0	1	1	1	1	0	1	19	11	4	4	1	12	54	18	19	17	1	1	1	1	0.754762
58	1	29	0	2	1	1	2	2	0	1	1	1	1	1	1	11	6	5	0	1	10	62	21	21	20	2	2	1	1	0.664286
1340	1	26	0	3	1	1	2	2	0	1	1	1	2	1	1	70	53	13	4	0	3	54	19	19	16	0	1	1	0	0.427381
1221	1	25	0	3	0	1	2	2	0	1	1	1	1	1	1	27	21	3	3	0	3	52	18	16	18	1	1	1	1	0.221429
49	1	28	0	1	1	2	2	2	0	1	1	1	0	1	1	44	29	10	5	0	6	83	28	28	27	1	1	1	1	0.835714
187	1	34	0	3	1	1	1	3	0	1	1	1	1	1	1	76	44	22	10	1	9	57	18	19	20	2	2	1	1	1.03571
30	1	23	0	1	0	1	2	3	0	1	1	0	0	0	1	16	12	2	2	1	10	52	16	21	15	1	2	1	1	0.794643
108	1	28	0	1	0	1	2	3	0	1	1	1	0	1	1	58	38	10	10	0	1	66	21	24	21	1	2	2	2	1.03571
205	1	25	0	2	0	1	2	3	0	1	1	1	1	1	1	91	59	22	10	0	7	72	24	24	24	0	0	0	1	1.7381
1369	1	28	0	3	0	1	2	3	0	1	1	1	0	1	1	41	20	11	10	0	5	64	21	21	22	1	2	1	1	0.869048
109	1	32	0	1	1	1	2	3	0	1	1	1	0	1	1	31	29	2	0	0	0	33	12	10	11	1	2	1	1	0.223214
126	1	25	0	1	1	1	2	3	0	1	1	1	2	1	1	56	29	17	10	0	3	28	20	4	4	1	2	1	1	1.59048
1173	2	27	0	1	1	1	2	3	0	1	1	0	2	1	1	28	14	10	4	0	1	72	24	24	24	1	1	0	0	0.482143
1354	1	31	0	3	1	1	2	3	0	1	1	1	2	1	1	44	26	14	4	0	3	57	19	20	18	1	2	1	1	0
1360	1	29	0	3	1	1	2	3	0	1	1	1	0	1	1	67	44	16	7	0	4	55	18	18	19	1	2	1	0	0.534524
885	1	23	0	1	0	2	2	3	0	1	1	0	0	1	1	21	12	7	2	1	12	67	25	20	22	1	2	3	1	0.410714
916	1	32	0	2	1	2	2	3	0	1	1	1	0	0	2	46	35	4	7	1	11	53	15	21	17	1	2	2	1	0.669048
102	1	23	0	1	0	1	2	3	0	1	1	1	0	1	1	47	29	11	7	0	0	24	8	8	8	0	0	0	0	2.07143
1213	1	29	0	3	1	1	2	3	0	1	1	1	1	1	1	28	14	7	7	1	11	51	8	22	21	1	1	2	1	1.72679
929	1	27	0	2	1	2	2	3	0	1	1	1	1	1	1	56	41	10	5	0	7	75	26	25	24	1	2	2	1	0
120	1	35	0	1	1	1	2	3	0	1	1	0	0	1	1	44	38	2	4	1	13	12	4	4	4	1	2	1	1	1.02857
1040	2	27	0	2	0	1	2	4	0	1	1	0	1	0	1	46	32	7	7	0	5	82	27	28	27	1	1	1	1	0.179167
168	1	36	0	3	0	1	2	4	0	1	1	1	0	1	1	58	35	13	10	0	0	84	28	28	28	0	0	0	0	0
1171	2	31	0	3	0	1	2	4	0	1	1	0	1	1	1	43	32	4	7	1	9	73	26	24	23	1	2	1	1	0.788095
1355	1	23	0	3	0	1	2	4	0	1	1	1	1	1	1	97	62	22	13	0	0	66	23	22	21	0	0	0	0	0.609524
891	1	29	0	2	1	2	2	4	0	1	1	1	2	0	2	46	32	7	7	1	11	74	26	24	24	1	1	1	0	1.01964
71	1	23	0	2	0	1	2	4	0	1	1	0	0	1	2	10	6	2	2	0	5	42	15	16	11	0	1	1	1	0.681548
33	1	34	0	1	1	1	2	2	0	1	1	0	0	1	1	15	9	6	0	0	1	74	26	24	24	0	0	0	0	0.766667
912	1	27	0	2	0	2	2	2	0	1	1	1	0	1	2	8	8	0	0	0	6	48	16	16	16	1	2	1	1	0.366667
14	1	18	0	1	1	1	1	3	0	1	1	1	0	1	2	13	9	2	2	1	24	49	18	11	20	1	3	3	2	0
1338	1	24	0	3	0	1	2	3	0	1	1	1	0	1	1	47	35	5	7	0	3	48	16	16	16	0	0	0	0	2.07143
152	2	22	0	3	0	1	2	3	0	1	1	0	0	0	2	35	24	7	4	1	19	33	8	7	18	2	2	2	2	0.94881
79	1	34	0	2	1	1	2	3	0	1	1	0	0	1	1	39	27	8	4	1	11	48	16	16	16	1	1	1	0	1.35119
596	2	27	0	1	0	1	2	4	0	1	1	0	1	1	1	49	35	7	7	0	2	52	18	17	17	0	1	1	1	0.254762
1111	2	30	0	1	0	1	2	4	0	1	1	1	1	0	2	20	20	0	0	0	7	48	16	16	16	0	1	0	1	1.1875
575	2	25	0	1	0	1	2	4	0	1	1	1	0	0	2	44	38	2	4	1	15	50	18	16	16	1	1	3	1	0.783333
1184	2	26	0	3	0	1	2	4	0	1	1	0	1	1	1	52	38	10	4	1	9	59	21	20	18	1	2	2	2	0.898214
652	2	28	0	3	0	1	2	4	0	1	1	1	2	1	2	55	38	10	7	1	12	55	19	20	16	2	2	2	2	2.04881
1236	1	26	0	3	0	1	2	4	0	1	1	1	0	0	1	32	24	4	4	1	16	57	17	21	19	2	3	3	3	0.875595
235	1	27	0	1	1	1	2	4	0	1	1	1	0	1	1	70	50	13	7	0	5	60	23	20	17	1	2	2	2	0.416071
1095	2	20	0	1	0	2	2	4	0	1	1	1	1	1	1	23	17	4	2	0	6	81	27	28	26	1	1	1	1	0.664286
977	1	24	0	3	0	2	2	4	0	1	1	1	1	0	2	47	30	7	10	1	9	78	27	25	26	1	2	2	1	0.372619
751	2	27	0	3	1	2	2	4	0	1	1	0	0	1	2	62	47	8	7	1	14	60	24	22	14	1	3	0	2	0.464286
89	1	28	0	2	0	1	2	4	0	1	1	0	0	1	1	23	14	7	2	0	7	73	27	27	19	1	1	1	1	0
651	2	31	0	2	1	1	2	1	1	1	1	0	2	1	1	26	20	4	2	1	11	55	24	15	16	1	1	1	1	0.6
232	1	36	0	1	1	1	2	2	1	1	1	1	0	1	1	71	47	11	13	0	0	48	16	16	16	0	1	0	0	0
191	1	35	0	3	1	1	2	2	1	1	1	0	0	1	1	57	39	16	2	0	7	49	17	17	15	1	1	1	0	0.792262
68	1	31	0	2	1	1	2	3	1	1	1	1	1	1	1	32	21	4	7	0	8	64	21	21	22	1	2	1	1	0.902381
197	1	29	0	3	1	2	2	3	1	1	1	1	2	1	1	70	50	13	7	0	5	28	12	12	4	2	3	2	2	0.322024
862	1	33	0	1	1	2	2	1	1	1	1	0	0	0	2	22	14	4	4	1	9	70	25	21	24	1	1	1	1	0.55
1332	2	34	0	3	1	1	2	2	1	1	1	1	0	0	2	34	20	7	7	1	15	48	18	14	16	2	3	1	2	0.603571
119	1	35	0	1	0	2	2	2	1	1	1	1	1	1	1	79	53	13	13	1	9	48	16	16	16	2	3	3	3	1.11905
963	1	24	0	3	1	2	2	2	1	1	1	1	1	0	3	56	36	13	7	1	15	64	19	22	23	2	3	3	2	0.7
93	1	29	0	2	1	1	2	2	1	1	1	0	0	1	1	16	8	8	0	1	13	45	14	15	16	1	2	1	1	0.0690476
101	1	24	0	2	0	1	2	3	1	1	1	0	1	1	1	94	62	19	13	0	4	43	13	14	16	0	0	0	0	0
799	2	24	0	3	1	1	2	3	1	1	1	0	1	1	1	43	32	7	4	1	10	55	20	19	16	1	1	1	2	1.1131
871	1	34	0	1	1	2	2	3	1	1	1	0	0	0	2	41	27	10	4	1	15	54	18	17	19	1	2	1	2	0.771429
233	1	25	0	1	1	1	2	3	1	1	1	0	0	1	1	97	62	22	13	1	11	63	21	21	21	0	1	1	0	0.150595
1246	1	30	0	3	1	1	2	3	1	1	1	1	1	0	2	3	3	0	0	0	8	72	24	24	24	0	0	0	0	0.491667
577	2	26	0	1	0	1	2	4	1	1	1	1	0	0	2	37	29	4	4	1	10	72	24	24	24	1	3	2	1	0.211905
283	2	26	0	3	0	1	2	4	1	1	1	0	0	0	2	26	12	7	7	1	11	75	25	24	26	1	2	1	1	0.904762
1215	1	26	0	3	1	1	2	4	1	1	1	0	0	1	1	24	20	2	2	0	6	66	24	22	20	1	1	0	0	0.483333
697	2	26	0	2	0	1	2	2	1	1	1	1	0	0	1	8	8	0	0	0	5	76	24	25	27	1	1	1	1	0.850595
1148	2	27	0	3	0	1	2	4	1	1	1	1	0	0	2	52	35	13	4	1	10	52	18	17	17	2	2	1	2	0.329762
768	2	37	0	3	1	1	2	4	1	1	1	1	0	0	2	29	18	7	4	1	13	48	16	16	16	1	2	1	1	0.582738
251	2	30	0	3	0	1	2	1	0	2	1	0	1	1	1	42	32	5	5	0	5	61	26	18	17	1	1	1	1	0.854167
1132	2	29	0	2	0	1	2	3	0	2	1	0	2	0	1	28	18	5	5	1	10	67	24	23	20	1	2	1	1	0.811905
1103	2	25	0	2	1	1	1	4	0	2	1	0	2	0	3	35	27	5	3	0	3	35	14	10	11	3	3	3	3	0.902381
3	1	25	0	1	0	1	2	2	0	2	1	0	0	1	1	6	6	0	0	1	18	35	12	9	14	2	1	2	1	0
624	2	26	0	2	0	1	2	2	0	2	1	0	0	1	2	40	23	7	10	0	3	71	23	24	24	1	2	1	1	1.07381
1331	2	21	0	3	1	1	2	2	0	2	1	0	0	0	1	13	6	4	3	0	8	48	18	15	15	1	1	1	1	0.75
924	1	35	0	2	1	2	2	2	0	2	1	0	1	1	1	34	20	10	4	0	5	52	22	14	16	1	1	1	1	0.785714
113	1	37	0	1	1	1	1	2	0	2	1	1	1	1	1	85	59	13	13	0	8	48	16	16	16	1	2	1	1	0
1206	1	24	0	3	0	1	2	2	0	2	1	0	0	1	1	24	20	4	0	0	8	48	17	15	16	1	1	0	1	0.266667
919	1	22	0	2	1	1	2	2	0	2	1	0	0	0	3	21	15	4	2	1	19	30	13	8	9	1	2	2	1	0.501786
1230	1	24	0	3	1	1	2	2	0	2	1	1	0	1	1	33	23	5	5	1	17	71	24	25	22	1	2	1	0	0.85
207	1	21	0	3	0	1	1	2	0	2	1	0	0	1	1	88	56	22	10	0	7	84	28	28	28	0	0	0	0	0
858	1	28	0	1	0	1	2	2	0	2	1	1	0	1	2	34	23	7	4	1	9	48	16	16	16	1	3	3	1	1.63631
1370	1	27	0	3	0	1	2	3	0	2	1	1	1	1	1	49	23	19	7	0	4	36	12	12	12	2	3	2	2	0.699405
1135	2	33	0	3	0	1	2	3	0	2	1	0	1	1	2	55	41	10	4	0	5	64	21	19	24	1	1	1	1	0.440476
1339	1	26	0	3	1	1	2	3	0	2	1	1	2	1	1	69	51	8	10	0	0	32	14	8	10	1	1	1	0	0.75
1216	1	31	0	3	1	1	2	3	0	2	1	0	0	0	1	13	11	0	2	1	10	59	20	19	20	1	1	1	1	0.382738
46	1	30	0	1	0	1	2	3	0	2	1	0	0	1	1	6	6	0	0	1	15	48	16	16	16	2	3	3	3	1.45893
110	1	33	0	1	0	1	2	3	0	2	1	1	1	1	1	47	23	11	13	0	2	72	24	24	24	1	2	2	1	0
639	2	27	0	2	0	1	2	3	0	2	1	1	1	0	1	27	12	10	5	1	12	37	11	12	14	2	2	1	1	1.06964
215	1	26	0	3	0	1	2	3	0	2	1	0	0	1	1	62	35	17	10	1	10	65	23	21	21	1	1	1	1	0.952381
206	1	30	0	2	1	1	2	3	0	2	1	0	0	0	2	39	27	4	8	1	17	24	8	8	8	1	2	1	1	2.07143
926	1	22	0	2	0	2	2	3	0	2	1	1	0	0	1	51	42	4	5	1	10	52	19	17	16	1	1	1	1	0.517857
1099	2	23	0	1	0	1	1	4	0	2	1	0	0	1	1	40	26	7	7	0	4	56	23	19	14	1	2	1	1	0.557738
1201	1	28	0	3	1	1	1	4	0	2	1	0	0	0	2	48	36	8	4	0	3	72	24	24	24	1	2	2	2	0.697619
73	1	25	0	2	0	1	2	4	0	2	1	1	0	1	1	44	29	7	8	0	6	54	22	16	16	1	1	1	0	0.480952
267	2	26	0	3	0	1	2	4	0	2	1	0	0	0	2	47	38	4	5	1	18	47	17	15	15	2	2	2	2	0.766071
170	1	24	0	3	1	1	2	1	0	2	1	1	1	1	1	79	53	13	13	0	5	49	23	15	11	0	0	0	0	0.785714
64	1	26	0	2	0	1	2	2	0	2	1	1	1	1	1	40	26	7	7	0	8	54	17	19	18	1	1	1	0	0.680952
1379	1	26	0	3	1	1	2	2	0	2	1	1	1	1	1	67	38	19	10	1	9	48	16	16	16	0	0	0	0	2.07143
159	2	29	0	3	1	1	2	2	0	2	1	1	1	0	2	30	15	13	2	1	12	47	16	16	15	1	2	1	1	0.510119
22	1	24	0	1	1	1	1	2	0	2	1	0	0	0	2	14	6	4	4	1	11	46	15	16	15	1	1	1	1	0.258929
943	1	25	0	3	0	1	2	2	0	2	1	0	0	0	2	26	17	7	2	0	8	50	18	14	18	0	2	0	1	1.31012
220	1	17	0	1	0	2	1	3	0	2	1	0	0	1	1	34	23	7	4	0	6	36	12	12	12	1	2	2	2	0.756548
581	2	27	0	1	0	1	2	3	0	2	1	1	0	1	2	23	15	4	4	1	14	61	23	20	18	1	2	2	1	0.807143
1377	1	28	0	3	0	1	2	3	0	2	1	1	0	1	1	70	47	16	7	0	0	60	20	20	20	0	0	0	0	1.00238
1376	1	21	0	3	0	1	2	3	0	2	1	1	0	1	1	56	38	8	10	0	2	47	16	16	15	1	2	1	1	0
128	2	26	0	3	0	1	2	3	0	2	1	0	0	1	2	5	0	5	0	1	10	70	24	24	22	1	2	1	1	0.5
504	2	31	0	1	1	1	2	3	0	2	1	1	0	1	1	36	32	2	2	1	9	66	22	23	21	1	1	0	0	0.0857143
210	1	29	0	2	1	1	2	3	0	2	1	0	1	1	1	59	39	16	4	0	7	48	16	16	16	1	1	1	0	0.819048
1404	2	32	0	2	1	1	2	3	0	2	1	1	1	0	2	44	35	7	2	1	11	71	24	24	23	1	2	2	1	0.47381
1217	1	33	0	3	1	1	2	3	0	2	1	1	0	0	1	12	8	2	2	0	2	37	21	9	7	0	0	0	0	1.17321
247	2	44	1	3	1	1	2	3	0	2	1	1	1	1	1	59	41	13	5	1	10	47	14	19	14	1	1	1	0	0.418452
1229	1	29	0	3	1	1	2	3	0	2	1	1	0	0	1	22	17	2	3	1	14	72	24	24	24	1	1	1	1	0
179	1	23	0	3	0	2	2	3	0	2	1	1	1	1	1	82	50	22	10	1	9	56	19	17	20	1	2	1	1	1.54762
853	1	28	0	1	1	2	2	3	0	2	1	0	0	0	1	46	35	7	4	1	13	54	20	13	21	1	1	2	1	0.319048
188	1	23	0	2	0	1	2	3	0	2	1	1	1	1	1	53	24	16	13	0	7	49	17	17	15	1	1	1	0	1.03571
121	1	38	1	1	1	1	2	3	0	2	1	0	1	1	1	33	21	5	7	0	0	60	20	20	20	0	0	0	0	1.03571
198	1	27	0	3	1	1	2	3	0	2	1	1	0	1	1	39	26	2	11	1	12	48	16	16	16	0	0	0	0	0.75
1362	1	35	0	3	1	1	2	3	0	2	1	1	2	1	1	79	53	16	10	0	0	48	16	16	16	1	2	1	1	0.919048
1353	1	25	0	3	1	1	2	3	0	2	1	1	0	1	1	76	53	16	7	0	6	71	28	20	23	1	1	1	1	0
1346	1	21	0	3	0	2	2	3	0	2	1	1	2	1	1	91	56	22	13	0	1	72	24	24	24	1	1	1	1	0
934	1	25	0	2	0	1	2	3	0	2	1	1	1	1	2	33	24	7	2	0	4	71	24	23	24	1	1	1	1	1.12798
557	2	31	0	1	0	1	2	4	0	2	1	1	0	0	2	32	12	10	10	0	8	83	27	28	28	1	3	2	1	0.977381
911	1	25	0	2	0	1	2	4	0	2	1	1	0	1	2	46	35	7	4	0	7	82	27	28	27	1	1	0	1	2.0875
78	1	20	0	2	0	1	2	4	0	2	1	0	0	0	2	22	18	2	2	1	12	62	19	22	21	1	1	1	1	0.935714
184	1	25	0	3	0	1	2	4	0	2	1	1	0	0	1	74	53	13	8	0	6	45	15	18	12	1	1	2	2	0
664	2	24	0	3	1	1	2	4	0	2	1	1	0	1	1	31	20	7	4	0	6	48	19	12	17	1	1	0	1	0.445833
666	2	28	0	3	1	1	2	4	0	2	1	1	0	0	2	50	30	10	10	0	5	55	20	16	19	1	2	2	1	1.0381
1209	1	31	0	3	1	1	2	4	0	2	1	1	1	1	1	35	26	7	2	0	8	72	28	23	21	1	1	1	1	0.228571
291	2	29	0	3	1	1	2	4	0	2	1	1	1	1	1	40	23	13	4	0	7	72	24	24	24	1	1	1	0	0.842857
946	1	27	0	3	0	2	2	4	0	2	1	1	0	1	1	53	41	5	7	0	3	68	24	22	22	1	1	0	1	0.131548
454	2	25	0	2	0	1	2	4	0	2	1	1	0	1	1	46	32	10	4	1	11	53	19	16	18	1	2	2	1	1.02143
888	1	24	0	1	0	2	2	4	0	2	1	0	0	1	1	26	20	4	2	0	4	70	24	24	22	1	2	1	1	0.211905
186	1	26	0	3	1	1	2	1	0	2	1	0	1	1	1	57	39	16	2	0	7	49	17	17	15	1	1	1	0	0
31	1	28	0	1	1	1	2	2	0	2	1	0	0	1	1	30	23	5	2	1	11	52	17	16	19	1	2	1	0	0.67619
856	1	34	0	1	1	1	2	2	0	2	1	1	0	1	1	40	29	7	4	0	7	59	20	20	19	0	0	0	0	0.833929
417	2	31	0	3	0	1	2	3	0	2	1	1	1	1	2	47	33	10	4	1	13	56	17	18	21	1	2	2	2	1.11548
414	2	28	0	3	1	1	2	3	0	2	1	1	0	1	1	28	21	5	2	0	7	44	14	13	17	1	2	1	1	0.472024
1314	2	32	0	3	1	1	2	3	0	2	1	1	0	0	2	38	30	4	4	1	10	65	24	20	21	1	1	1	1	0.935714
156	2	29	0	3	1	2	2	3	0	2	1	0	0	0	2	28	20	4	4	0	5	66	22	22	22	0	2	1	1	0.433333
544	2	23	0	1	0	1	1	4	0	2	1	0	0	1	2	23	15	4	4	1	9	56	16	21	19	1	2	2	1	0.804762
533	2	24	0	1	0	1	2	4	0	2	1	0	0	1	2	97	62	22	13	0	4	54	18	19	17	1	1	0	0	1.02143
166	2	25	0	1	0	1	2	4	0	2	1	1	2	1	1	30	18	10	2	0	5	84	28	28	28	0	0	0	0	0.333333
19	1	29	0	1	0	1	2	4	0	2	1	1	0	1	1	19	11	4	4	0	2	80	26	28	26	1	2	1	1	0.574405
1071	2	30	0	1	0	1	2	4	0	2	1	1	2	1	1	34	26	4	4	0	7	83	27	28	28	1	3	1	1	1.03571
730	2	28	0	1	0	1	2	4	0	2	1	1	0	1	1	46	35	4	7	1	9	63	24	22	17	1	2	1	1	1.64405
1390	2	21	0	1	0	1	2	4	0	2	1	1	0	1	1	35	24	7	4	1	9	84	28	28	28	1	3	3	1	1.89464
718	2	28	0	2	0	1	2	4	0	2	1	1	0	1	1	24	20	2	2	1	9	60	24	19	17	1	2	1	1	0.5125
1422	2	25	0	2	0	1	2	4	0	2	1	1	0	1	1	30	26	2	2	0	8	60	20	20	20	1	2	1	1	1.18393
752	2	34	0	2	0	1	2	4	0	2	1	1	0	0	1	64	50	7	7	0	2	84	28	28	28	1	2	1	0	2.12381
1427	2	28	0	2	0	1	2	4	0	2	1	1	0	1	1	10	6	2	2	0	5	71	24	24	23	1	2	1	1	1.25714
1156	2	24	0	3	0	1	2	4	0	2	1	0	0	1	1	18	12	2	4	0	5	54	21	16	17	1	2	1	1	1.47321
299	2	30	0	3	0	1	2	4	0	2	1	1	0	1	1	40	26	10	4	0	3	79	28	26	25	1	1	1	1	1.61607
1176	2	29	0	3	0	1	2	4	0	2	1	1	0	1	1	49	38	7	4	0	4	81	28	28	25	1	1	1	1	0.330952
739	2	29	0	3	0	1	2	4	0	2	1	1	0	1	2	53	33	13	7	0	8	63	21	22	20	1	1	1	0	0.824405
257	2	28	0	3	0	1	2	4	0	2	1	1	1	0	1	49	38	7	4	1	12	71	24	24	23	1	2	1	1	1.08869
277	2	30	0	3	0	1	2	4	0	2	1	1	0	1	2	58	47	4	7	1	9	67	24	23	20	1	1	1	1	1.13571
373	2	27	0	3	0	1	2	4	0	2	1	1	1	0	1	37	30	5	2	0	6	63	22	21	20	1	2	3	2	1.29167
151	2	29	0	3	0	1	2	4	0	2	1	1	0	0	2	35	24	7	4	1	9	66	23	22	21	1	2	1	1	0.670833
802	2	28	0	3	0	1	2	4	0	2	1	1	0	0	1	49	35	10	4	1	12	67	24	21	22	1	2	1	2	0.250595
440	2	35	0	2	1	1	2	4	0	2	1	1	0	0	2	38	29	7	2	1	16	55	18	19	18	1	1	0	2	0.852381
1051	2	30	0	2	1	1	2	4	0	2	1	0	0	1	1	49	35	7	7	0	8	59	22	20	17	1	2	2	1	0.919643
478	2	32	0	2	1	1	2	4	0	2	1	1	0	1	1	52	41	7	4	0	4	67	23	22	22	1	2	1	1	0.769048
1163	2	37	0	3	1	1	2	4	0	2	1	1	0	0	2	61	44	13	4	0	0	26	9	9	8	1	1	1	1	0.685714
692	2	31	0	3	1	1	2	4	0	2	1	1	0	1	1	44	29	10	5	1	14	56	21	17	18	1	2	1	1	1.0875
793	2	31	0	3	1	1	2	4	0	2	1	1	2	0	2	50	38	10	2	0	5	66	26	19	21	1	1	1	1	0.635714
1259	2	30	0	3	1	1	2	4	0	2	1	1	0	0	2	76	56	13	7	0	8	76	25	26	25	1	2	1	1	0.988095
1330	2	29	0	3	1	1	2	4	0	2	1	0	0	1	1	49	38	7	4	0	8	72	24	24	24	1	2	1	1	0.554167
1162	2	33	0	3	1	1	2	4	0	2	1	1	1	0	1	44	32	7	5	1	14	69	24	24	21	1	2	1	1	0.994048
866	1	23	0	1	0	2	2	4	0	2	1	0	0	1	1	31	23	4	4	0	7	71	24	22	25	1	1	1	1	0.283333
501	2	25	0	1	0	2	2	4	0	2	1	0	0	1	1	38	26	8	4	0	7	69	25	21	23	1	1	1	1	1.17976
882	1	31	0	1	0	2	2	4	0	2	1	1	0	1	1	17	9	4	4	1	10	69	24	24	21	1	1	1	1	0.766667
935	1	28	0	2	0	2	2	4	0	2	1	0	1	1	1	38	23	13	2	0	4	71	24	28	19	1	2	1	1	0.194048
1421	2	29	0	2	0	2	2	4	0	2	1	0	0	1	1	29	20	4	5	0	7	72	24	24	24	1	0	0	0	0
918	1	28	0	2	0	2	2	4	0	2	1	1	0	0	3	32	18	7	7	1	17	72	24	24	24	1	2	1	1	0.931548
1145	2	25	0	3	0	2	2	4	0	2	1	1	0	0	2	53	41	7	5	1	17	27	10	4	13	0	0	0	0	1.70655
979	1	28	0	3	0	2	2	4	0	2	1	1	0	1	1	35	27	4	4	0	3	58	23	19	16	1	2	1	1	0.645238
424	2	39	1	2	1	2	2	4	0	2	1	0	0	1	2	62	48	10	4	0	6	52	17	17	18	1	1	1	2	1.5494
732	2	27	0	3	1	2	2	4	0	2	1	0	1	1	1	65	50	8	7	1	16	47	16	16	15	1	3	2	2	0.479167
966	1	27	0	3	1	2	2	4	0	2	1	1	0	1	1	59	45	7	7	1	10	75	26	24	25	1	1	2	2	0.758929
498	2	29	0	1	0	1	2	4	0	2	1	0	0	1	1	89	59	22	8	0	8	70	24	22	24	1	1	1	1	0.321429
905	1	27	0	2	0	1	2	4	0	2	1	0	0	0	2	41	24	10	7	1	15	53	16	18	19	1	2	2	1	0.6
748	2	23	0	2	0	1	2	4	0	2	1	0	1	0	2	28	20	4	4	0	8	67	24	21	22	1	2	2	2	0.310119
203	1	26	0	3	0	1	2	4	0	2	1	1	2	1	1	88	56	22	10	1	10	55	19	17	19	1	1	0	0	0
174	1	27	0	3	1	1	2	4	0	2	1	1	2	1	1	65	53	7	5	1	14	60	20	20	20	1	1	1	1	1.03571
561	2	26	0	1	0	1	2	4	0	2	1	1	0	1	2	42	33	2	7	0	0	79	24	28	27	0	0	0	0	0.140476
602	2	29	0	2	0	1	2	4	0	2	1	1	1	1	1	55	32	13	10	1	10	70	24	24	22	1	1	1	1	0.835714
1389	2	27	0	1	0	2	2	4	0	2	1	1	0	1	1	7	3	2	2	0	8	48	16	16	16	2	3	3	2	0.801786
957	1	35	0	3	1	2	2	4	0	2	1	1	1	1	2	45	36	7	2	1	15	27	10	8	9	2	2	1	1	0.430357
680	2	22	0	2	1	2	2	1	1	2	1	1	0	1	1	24	12	7	5	1	10	47	15	15	17	1	3	1	1	0.955952
141	2	36	0	3	1	1	2	2	1	2	1	1	0	0	2	50	32	10	8	0	8	48	16	18	14	1	1	2	1	0.919048
909	1	29	0	2	1	2	2	2	1	2	1	0	1	1	1	23	9	10	4	1	11	50	18	16	16	1	2	1	1	0.771429
1373	1	35	0	3	1	2	2	2	1	2	1	0	0	0	2	53	29	14	10	1	20	36	12	12	12	1	2	1	1	1.72143
1345	1	37	0	3	1	1	2	2	1	2	1	1	0	1	1	61	38	13	10	0	0	36	12	12	12	0	0	0	0	0.332143
959	1	27	0	3	0	2	1	3	1	2	1	1	0	0	2	37	26	4	7	1	9	71	25	24	22	1	1	1	0	0
1328	2	37	0	3	1	1	2	4	1	2	1	1	0	1	1	37	26	7	4	1	13	57	21	18	18	1	1	0	1	1.25774
118	1	26	0	1	1	1	2	2	1	2	1	1	2	1	1	56	33	13	10	0	7	54	19	17	18	1	2	2	1	1.03571
852	1	39	1	1	1	1	2	2	1	2	1	0	1	1	1	34	23	4	7	1	10	56	19	16	21	1	2	0	0	0.780357
694	2	29	0	2	0	1	2	2	1	2	1	0	0	0	1	8	8	0	0	0	5	72	25	25	22	1	2	1	1	1.53095
877	1	32	0	1	1	2	2	3	1	2	1	0	0	0	2	22	14	4	4	1	12	54	19	17	18	2	3	3	3	2.45952
628	2	30	0	2	0	1	2	3	1	2	1	1	1	1	1	32	17	8	7	0	4	55	17	19	19	1	2	2	1	0.4875
10	1	31	0	1	1	1	2	3	1	2	1	1	0	1	1	14	6	4	4	1	9	47	20	11	16	1	1	1	1	0.502381
1351	1	27	0	3	1	1	2	3	1	2	1	1	0	1	1	91	59	19	13	0	0	64	22	23	19	1	2	1	1	0
244	2	37	0	3	1	1	2	4	1	2	1	0	2	1	2	43	26	10	7	0	7	68	24	21	23	0	1	0	1	0.335714
781	2	27	0	2	0	1	2	4	1	2	1	1	0	1	1	26	18	4	4	1	13	58	21	19	18	1	2	1	0	0
87	1	29	0	2	0	1	2	3	1	2	1	1	0	1	2	25	18	5	2	1	9	60	21	21	18	1	2	0	1	0.509524
868	1	26	0	1	0	1	2	4	1	2	1	0	0	1	2	49	35	7	7	1	9	66	23	20	23	2	3	3	1	0.685714
701	2	25	0	2	0	1	2	4	1	2	1	0	0	1	2	34	23	7	4	0	8	57	19	21	17	1	1	1	1	0.782738
1416	2	25	0	2	0	1	2	4	1	2	1	0	0	1	1	37	23	10	4	0	5	72	24	24	24	1	2	1	1	0.764881
461	2	22	0	2	0	1	2	4	1	2	1	0	0	1	1	92	57	22	13	0	8	72	24	24	24	1	1	0	0	1.03571
268	2	28	0	3	0	1	2	4	1	2	1	1	0	1	1	76	53	16	7	1	9	59	19	19	21	2	2	1	1	0.394643
1298	2	29	0	3	0	1	2	4	1	2	1	1	1	0	1	61	44	10	7	1	11	70	22	22	26	1	2	1	1	0.735714
594	2	33	0	1	1	1	2	4	1	2	1	1	2	0	1	43	26	10	7	0	5	50	17	16	17	1	1	1	1	0.775595
489	2	32	0	1	1	1	2	4	1	2	1	1	2	1	2	46	29	10	7	0	4	72	24	24	24	0	1	1	0	1.86964
658	2	33	0	2	1	1	2	4	1	2	1	1	0	1	2	30	23	5	2	1	18	48	16	16	16	0	0	0	0	2.00119
1134	2	31	0	3	1	1	2	4	1	2	1	0	1	0	2	29	14	10	5	1	12	12	4	4	4	1	3	3	2	0.835714
643	2	33	0	3	1	1	2	4	1	2	1	1	1	0	1	55	38	10	7	1	9	63	21	21	21	1	2	1	1	1.03571
779	2	27	0	3	1	1	2	4	1	2	1	1	1	0	1	8	8	0	0	1	10	65	21	24	20	1	1	1	1	1.01905
1250	1	31	0	3	1	2	2	4	1	2	1	1	0	1	1	46	38	4	4	0	6	63	21	22	20	1	1	1	2	0.376786
986	1	34	0	3	1	1	2	2	0	1	2	1	0	1	1	58	41	10	7	0	5	71	24	23	24	0	1	0	0	0.819048
572	2	24	0	1	0	1	2	2	0	1	2	0	1	1	1	24	14	8	2	0	5	45	15	15	15	1	2	0	1	0.745833
645	2	26	0	2	0	1	2	2	0	1	2	1	0	1	1	23	14	5	4	0	6	54	19	16	19	1	2	1	1	0.773214
898	1	28	0	2	1	2	2	2	0	1	2	0	0	0	2	38	29	4	5	1	10	65	24	21	20	1	2	3	1	1.15595
981	1	27	0	3	0	1	2	2	0	1	2	1	1	1	2	46	35	4	7	1	10	38	15	15	8	1	2	2	1	0.819048
1169	2	23	0	3	0	1	2	3	0	1	2	0	1	1	1	41	32	7	2	0	6	65	21	22	22	1	2	0	1	0.689881
81	1	29	0	2	1	1	2	3	0	1	2	0	0	0	1	19	11	4	4	0	8	33	11	11	11	2	1	1	1	0.47619
90	1	31	0	2	1	1	2	3	0	1	2	0	0	1	2	15	9	2	4	0	6	43	13	18	12	1	1	1	1	1.03095
640	2	30	0	2	1	1	2	3	0	1	2	1	1	1	2	29	18	7	4	1	12	59	22	18	19	1	2	2	1	1.34405
592	2	26	0	1	0	2	2	1	1	1	2	1	0	1	1	38	32	2	4	0	8	48	16	16	16	1	2	1	1	0.597619
1234	1	26	0	3	1	1	2	2	1	1	2	0	0	1	2	36	24	7	5	0	7	68	24	22	22	1	1	0	1	0.285714
127	2	26	0	3	0	2	2	2	0	2	2	1	0	0	1	40	29	7	4	1	17	54	19	17	18	2	3	3	3	0.314286
578	2	34	0	1	0	1	2	4	0	2	2	1	0	0	1	82	50	19	13	1	10	70	23	23	24	1	1	1	1	1.4131
1248	1	30	0	3	1	1	2	4	0	2	2	1	0	1	1	39	30	7	2	0	7	72	24	24	24	1	1	1	0	0.597024
1053	2	35	0	2	1	1	2	2	0	1	2	1	0	1	1	6	0	2	4	0	0	84	28	28	28	1	1	1	1	0.35
1336	1	43	1	1	1	1	2	1	0	1	2	1	2	1	1	61	41	10	10	0	0	56	17	19	20	1	1	1	0	0.95
182	1	36	0	3	1	1	2	2	0	1	2	0	2	1	1	32	23	4	5	1	11	34	11	16	7	2	1	1	1	0.12381
183	1	37	0	3	1	1	2	2	0	1	2	1	2	1	1	37	29	4	4	1	9	22	8	10	4	1	1	1	1	1
1365	1	28	0	3	1	1	2	2	0	1	2	1	2	1	1	79	53	19	7	0	5	46	16	16	14	1	1	1	1	0.0166667
1348	1	32	0	3	1	1	2	2	0	1	2	1	1	1	1	70	47	16	7	1	9	41	15	13	13	1	1	1	1	0.319643
226	1	27	0	1	0	1	2	2	0	1	2	1	2	1	2	62	48	10	4	0	7	72	24	24	24	1	1	1	0	0.4625
227	1	28	0	1	1	1	2	2	0	1	2	1	2	1	2	53	39	10	4	0	7	72	24	24	24	0	0	0	0	0.315476
173	1	35	0	2	1	1	2	2	0	1	2	1	2	1	2	62	48	10	4	0	7	72	24	24	24	1	1	0	0	0.969048
160	2	37	0	3	1	1	2	2	0	1	2	1	1	0	1	34	23	7	4	0	7	62	25	17	20	1	1	0	1	1.02381
1204	1	33	0	3	1	1	2	2	0	1	2	1	0	0	1	46	32	11	3	1	14	64	19	23	22	2	2	2	3	0.6
941	1	28	0	3	1	1	2	2	0	1	2	0	0	0	1	46	35	7	4	1	10	58	22	16	20	1	2	1	1	1.01905
1202	1	25	0	3	1	1	2	2	0	1	2	1	0	1	1	39	24	7	8	0	7	61	22	22	17	1	2	1	1	1.77143
975	1	31	0	3	1	1	2	2	0	1	2	1	0	0	2	24	20	2	2	1	11	70	22	24	24	1	2	2	2	0.735119
947	1	23	0	3	1	2	2	2	0	1	2	0	0	1	1	23	14	2	7	1	11	49	18	14	17	1	1	2	1	1.45595
745	2	32	0	3	1	1	2	3	0	1	2	1	0	1	1	6	6	0	0	1	10	77	26	26	25	1	2	1	1	0.952381
29	1	23	0	1	1	1	2	3	0	1	2	0	0	1	2	30	21	7	2	1	11	67	22	22	23	1	3	2	1	0.680952
1363	1	28	0	3	1	1	2	3	0	1	2	0	1	1	1	42	26	6	10	0	1	36	12	12	12	1	3	2	2	0
900	1	28	0	2	1	2	2	3	0	1	2	0	1	1	1	29	23	4	2	0	2	69	24	22	23	1	1	1	1	0.291071
466	2	29	0	2	1	1	2	3	0	1	2	0	0	0	1	82	53	16	13	1	11	68	24	22	22	1	1	1	1	1.03571
123	1	25	0	1	1	1	2	4	0	1	2	1	1	1	1	88	59	16	13	0	6	47	23	7	17	1	0	0	0	0
92	1	29	0	2	1	1	2	4	0	1	2	0	0	1	1	53	38	10	5	1	15	34	12	11	11	2	2	2	2	1.16905
880	1	31	0	1	0	1	2	4	0	1	2	0	0	1	1	20	14	2	4	1	10	79	27	28	24	0	0	0	0	0.386905
1424	2	28	0	2	0	1	2	2	0	1	2	1	0	1	1	31	23	4	4	0	8	72	24	24	24	0	1	0	0	0
139	2	30	0	3	0	2	2	2	0	1	2	0	0	1	1	26	17	5	4	1	11	53	20	17	16	1	2	0	1	0.278571
886	1	30	0	1	1	2	2	2	0	1	2	1	0	0	1	40	29	7	4	0	0	59	17	25	17	1	2	3	2	0.97381
54	1	24	0	2	0	1	2	2	0	1	2	0	0	1	2	40	32	4	4	1	10	69	22	23	24	1	1	1	1	0.558929
1380	1	19	0	3	0	1	1	3	0	1	2	0	0	1	1	82	56	16	10	0	0	60	20	20	20	1	2	1	1	1.03571
717	2	30	0	2	0	1	2	3	0	1	2	0	2	0	2	25	17	4	4	1	12	61	22	21	18	1	2	1	1	0
193	1	27	0	3	0	1	2	3	0	1	2	1	0	1	1	44	29	5	10	0	0	60	20	20	20	1	0	0	0	0.917262
135	2	26	0	3	0	1	2	3	0	1	2	1	0	0	2	29	21	4	4	1	11	66	22	22	22	1	1	1	2	0.718452
115	1	33	0	1	1	1	2	3	0	1	2	1	0	1	2	67	38	16	13	0	6	48	16	16	16	1	2	1	1	0.65
591	2	33	0	1	1	1	2	3	0	1	2	1	1	1	2	13	11	0	2	0	8	60	28	22	10	1	1	1	1	1.06964
9	1	30	0	1	1	1	2	3	0	1	2	1	0	1	1	37	20	7	10	0	8	48	16	16	16	1	2	1	1	1.01905
629	2	23	0	2	1	1	2	3	0	1	2	1	0	0	1	62	44	11	7	1	11	59	21	18	20	1	2	2	1	0.470833
169	1	24	0	2	1	1	2	3	0	1	2	1	2	1	1	97	62	22	13	0	0	72	24	24	24	0	0	0	0	1.12917
1337	1	31	0	3	1	1	2	3	0	1	2	1	2	1	1	85	56	16	13	0	0	12	4	4	4	0	0	0	0	0
1374	1	28	0	3	1	1	2	3	0	1	2	0	1	1	1	46	26	7	13	0	5	60	20	20	20	1	2	1	1	0
176	1	25	0	3	1	1	2	3	0	1	2	1	1	1	1	55	35	13	7	1	9	48	16	16	16	1	2	1	1	0
562	2	29	0	1	1	2	2	3	0	1	2	1	0	1	1	37	26	7	4	1	9	69	24	23	22	1	0	0	0	0.721429
950	1	26	0	3	1	2	2	3	0	1	2	0	0	1	2	20	12	4	4	1	18	48	15	16	17	1	2	1	2	1.0881
585	2	23	0	1	0	1	2	3	0	1	2	1	0	1	1	17	9	4	4	0	5	52	20	17	15	1	2	2	1	0.0357143
42	1	24	0	1	0	1	2	3	0	1	2	1	0	1	1	39	30	5	4	1	9	57	18	24	15	1	2	2	3	0
28	1	24	0	1	0	1	2	3	0	1	2	1	1	0	1	22	15	2	5	0	7	66	21	24	21	1	2	1	1	0.835714
1063	2	28	0	2	0	1	2	3	0	1	2	0	0	1	1	19	11	4	4	1	12	59	18	21	20	1	2	1	2	0.476786
181	1	29	0	2	1	1	2	3	0	1	2	1	0	1	1	95	62	20	13	0	1	50	17	17	16	0	0	0	0	2.07143
180	1	25	0	3	1	1	2	3	0	1	2	0	0	1	1	97	62	22	13	0	0	48	16	16	16	0	0	0	0	1.03571
1350	1	24	0	3	1	1	2	3	0	1	2	1	1	1	1	86	57	19	10	0	0	48	16	16	16	0	0	0	0	0.220833
1326	2	27	0	3	0	1	2	3	0	1	2	1	0	0	1	34	26	4	4	1	9	46	16	16	14	1	1	1	1	0.372619
185	1	26	0	3	1	1	2	3	0	1	2	1	0	0	1	53	30	16	7	1	10	24	8	8	8	1	2	1	1	1.03571
1032	2	26	0	2	0	1	2	4	0	1	2	1	0	0	1	39	30	7	2	1	9	63	24	20	19	1	3	2	2	0
1349	1	24	0	3	0	1	2	4	0	1	2	1	2	1	1	76	56	10	10	0	5	60	20	20	20	0	0	0	0	0.357143
212	1	25	0	3	0	1	2	4	0	1	2	1	1	1	1	85	53	19	13	0	4	60	20	20	20	0	0	0	0	0.247619
284	2	29	0	3	1	1	2	4	0	1	2	1	0	0	2	41	32	7	2	1	9	77	26	26	25	1	2	2	2	1.19524
255	2	27	0	3	0	1	2	4	0	1	2	1	1	0	1	46	29	10	7	0	7	56	18	22	16	0	0	0	0	0.489286
99	1	23	0	2	0	1	1	4	0	1	2	1	0	1	1	30	15	13	2	0	7	69	23	23	23	1	1	0	0	0.576786
321	2	24	0	3	0	1	2	2	0	1	2	0	1	0	1	49	32	10	7	0	4	54	16	20	18	1	2	1	1	1.04405
1312	2	37	0	3	0	1	2	2	0	1	2	1	1	1	1	24	17	2	5	1	11	48	16	16	16	2	2	1	1	0.561905
37	1	25	0	1	0	1	2	2	0	1	2	0	0	1	2	18	12	4	2	1	12	76	28	26	22	1	3	2	2	0.802381
196	1	27	0	3	0	1	2	3	0	1	2	1	0	0	1	40	26	4	10	1	10	36	12	12	12	1	3	2	2	1.10238
1138	2	37	0	3	0	1	2	3	0	1	2	0	0	1	2	76	56	13	7	0	6	51	14	14	23	1	1	1	1	1.3244
1262	2	32	0	3	0	1	2	3	0	1	2	1	0	0	1	33	26	2	5	0	5	84	28	28	28	1	2	1	1	0.632738
567	2	31	0	1	1	1	2	3	0	1	2	1	0	1	1	29	23	4	2	1	10	64	27	14	23	1	3	1	1	0.730952
1057	2	41	1	2	1	1	2	3	0	1	2	1	1	1	1	34	26	4	4	0	1	72	24	24	24	0	0	1	0	1.00238
1383	1	24	0	3	1	1	2	3	0	1	2	1	2	1	1	94	62	19	13	0	0	36	12	12	12	1	2	1	1	0.819048
403	2	26	0	3	1	1	2	3	0	1	2	1	2	1	1	66	45	13	8	1	11	63	22	20	21	1	1	1	1	0.895238
622	2	35	0	2	1	2	2	3	0	1	2	1	1	1	2	49	35	7	7	1	11	47	16	15	16	1	2	1	1	1.35714
597	2	25	0	1	0	1	2	4	0	1	2	1	0	1	2	31	23	4	4	1	15	38	11	16	11	2	3	2	2	0.685714
621	2	25	0	1	0	1	2	4	0	1	2	1	1	1	1	44	21	13	10	1	13	50	18	16	16	1	2	1	1	0.426786
499	2	27	0	1	0	1	2	4	0	1	2	0	0	1	1	58	38	10	10	0	5	72	24	24	24	0	0	0	0	0.75
509	2	30	0	1	0	1	2	4	0	1	2	0	0	1	1	12	8	4	0	0	5	69	27	22	20	1	1	1	0	0.8375
515	2	21	0	1	0	1	2	4	0	1	2	0	0	1	1	24	15	7	2	0	6	71	23	24	24	1	2	1	2	0.45119
513	2	28	0	1	0	1	2	4	0	1	2	1	0	1	2	28	14	7	7	1	10	66	21	22	23	1	2	3	1	0.259524
1042	2	26	0	2	0	1	2	4	0	1	2	0	0	0	1	26	18	5	3	1	11	27	8	10	9	1	2	2	0	0.549405
428	2	27	0	2	0	1	2	4	0	1	2	0	0	0	2	31	17	10	4	0	7	77	25	26	26	1	1	1	1	0
1044	2	27	0	2	0	1	2	4	0	1	2	0	1	0	1	28	17	7	4	0	3	81	28	26	27	1	1	0	1	0.526786
391	2	28	0	3	0	1	2	4	0	1	2	1	1	1	1	39	32	5	2	0	4	55	19	18	18	2	2	1	2	1.74048
264	2	26	0	3	0	1	2	4	0	1	2	1	1	1	1	46	38	4	4	1	10	53	16	18	19	1	2	2	2	0
1168	2	26	0	3	0	1	2	4	0	1	2	0	1	0	2	31	17	10	4	0	8	76	28	23	25	1	1	1	1	0.876786
812	2	30	0	3	0	1	2	4	0	1	2	1	0	0	2	38	29	7	2	1	16	76	28	24	24	1	3	3	1	1.28512
520	2	31	0	1	1	1	2	4	0	1	2	0	0	1	2	67	41	13	13	1	10	60	24	18	18	1	3	1	1	0.15
503	2	26	0	1	1	1	2	4	0	1	2	0	0	0	1	59	45	7	7	0	7	69	26	23	20	1	0	0	0	0.0333333
500	2	31	0	1	1	1	2	4	0	1	2	1	0	1	1	80	59	16	5	1	9	71	24	23	24	1	1	1	1	0.852381
1432	2	27	0	2	1	1	2	4	0	1	2	0	0	1	2	32	21	4	7	1	14	45	16	15	14	0	1	1	1	1.02857
390	2	33	0	3	1	1	2	4	0	1	2	1	1	1	1	33	29	2	2	0	5	56	19	20	17	1	1	1	1	2.05952
385	2	33	0	3	1	1	2	4	0	1	2	1	1	0	1	27	23	2	2	1	11	58	18	20	20	2	2	1	1	1.64107
386	2	31	0	3	1	1	2	4	0	1	2	1	1	1	1	24	17	5	2	1	10	55	19	19	17	2	2	2	1	1.28631
962	1	32	0	3	1	2	2	4	0	1	2	1	1	0	3	43	32	4	7	1	11	70	26	22	22	1	2	2	1	0
70	1	28	0	2	0	1	2	4	0	1	2	1	0	1	1	43	32	7	4	1	10	67	24	20	23	1	2	1	1	0.819048
393	2	26	0	3	0	1	2	4	0	1	2	1	1	0	1	12	8	2	2	0	6	56	19	20	17	2	2	2	2	1.57024
394	2	28	0	3	0	1	2	4	0	1	2	1	1	0	1	10	8	0	2	0	7	53	17	18	18	2	2	2	1	1.05238
397	2	28	0	3	0	1	2	4	0	1	2	1	0	0	2	32	26	4	2	1	9	63	23	20	20	2	2	1	2	1.17619
16	1	26	0	1	1	1	2	4	0	1	2	1	0	0	2	41	24	13	4	1	12	49	19	16	14	1	1	1	1	1.23333
59	1	31	0	2	0	1	2	4	0	1	2	0	0	1	2	25	17	4	4	1	11	57	21	21	15	1	2	1	1	0.0166667
77	1	26	0	2	0	1	2	4	0	1	2	0	0	1	1	14	5	7	2	0	6	72	26	23	23	1	0	1	1	2.17857
75	1	25	0	2	0	1	2	2	1	1	2	0	0	1	1	29	15	7	7	1	9	61	20	24	17	2	2	1	1	1.0881
6	1	29	0	1	1	1	2	2	1	1	2	1	1	1	2	28	14	10	4	1	10	76	27	25	24	1	1	1	1	1.03571
896	1	26	0	2	1	1	2	2	1	1	2	0	0	1	1	30	21	7	2	0	8	64	24	19	21	1	3	2	1	0.719048
1342	1	31	0	3	1	1	2	2	1	1	2	1	2	1	1	58	35	16	7	0	0	60	20	20	20	0	0	0	0	0
865	1	30	0	1	1	2	2	2	1	1	2	1	1	0	1	47	36	4	7	1	9	60	16	20	24	1	2	2	2	0
960	1	23	0	3	1	2	2	2	1	1	2	1	0	1	1	37	26	7	4	0	6	67	25	18	24	1	2	0	1	0
1433	2	28	0	2	0	1	2	3	1	1	2	1	1	1	1	32	23	7	2	0	4	72	24	24	24	1	1	1	1	1.01726
525	2	31	0	1	0	1	2	4	1	1	2	1	0	1	2	55	44	4	7	0	7	67	23	23	21	0	2	2	2	0.116667
266	2	32	0	3	1	2	2	4	1	1	2	1	1	1	2	58	47	4	7	0	4	76	27	24	25	1	2	1	1	0.869048
985	1	38	1	3	1	1	2	1	1	1	2	1	0	0	2	58	41	10	7	1	11	59	24	17	18	1	1	2	2	0.899405
813	2	27	0	3	1	1	2	2	1	1	2	0	0	1	2	17	11	4	2	0	7	64	23	18	23	1	1	1	1	1.23393
904	1	26	0	2	1	1	2	2	1	1	2	1	0	1	2	37	23	10	4	1	10	52	18	19	15	1	2	1	1	0.833333
464	2	31	0	2	0	1	2	3	1	1	2	1	0	1	1	31	23	4	4	1	10	62	19	19	24	1	1	0	1	0.941071
218	1	33	0	1	1	1	2	3	1	1	2	0	0	1	1	52	29	13	10	0	0	84	28	28	28	1	0	0	0	1.23333
52	1	23	0	2	1	1	2	3	1	1	2	0	1	1	1	21	9	7	5	0	7	48	19	14	15	1	1	0	0	0
167	2	27	0	3	1	1	2	3	1	1	2	1	0	1	1	29	23	4	2	1	10	69	24	21	24	1	2	2	1	0.441071
1275	2	28	0	3	0	1	2	4	1	1	2	0	1	0	1	26	20	2	4	0	4	73	27	22	24	1	1	0	1	0.871429
648	2	27	0	3	0	1	2	4	1	1	2	1	0	0	1	61	44	10	7	1	13	63	20	22	21	2	2	3	3	0.717262
1232	1	31	0	3	1	1	2	2	1	1	2	1	1	1	1	47	39	4	4	1	10	74	25	25	24	1	1	1	0	0.510119
1319	2	30	0	3	0	1	2	3	1	1	2	1	0	1	2	43	32	7	4	0	7	66	21	22	23	1	2	2	2	0.142857
878	1	34	0	1	0	1	2	3	1	1	2	0	1	1	1	40	29	4	7	0	4	75	26	24	25	1	1	1	1	0.866667
1182	2	36	0	3	0	1	2	3	1	1	2	1	2	0	1	46	35	7	4	0	8	68	26	19	23	1	1	1	1	0.0333333
543	2	24	0	1	0	1	1	4	1	1	2	1	0	1	1	15	9	4	2	1	10	59	21	20	18	1	2	1	1	0.245238
576	2	27	0	1	0	1	2	4	1	1	2	1	0	1	1	35	26	4	5	0	5	69	24	24	21	0	1	0	0	0.965476
479	2	26	0	2	0	1	2	4	1	1	2	1	0	1	2	31	23	4	4	1	10	64	25	21	18	1	2	2	2	1.34405
873	1	25	0	1	1	1	2	4	1	1	2	1	0	1	1	73	50	10	13	0	6	68	24	20	24	1	1	1	1	0
539	2	34	0	1	1	1	2	4	1	1	2	1	0	1	1	97	62	22	13	0	8	66	23	22	21	1	1	1	0	0.392262
448	2	30	0	2	1	1	2	4	1	1	2	0	0	1	2	31	20	4	7	1	11	71	25	22	24	1	1	1	1	0.419048
213	1	32	0	3	1	1	2	4	1	1	2	0	0	1	1	76	44	19	13	0	7	30	8	10	12	1	2	1	1	0
399	2	37	0	3	1	1	2	4	1	1	2	1	1	0	2	52	38	7	7	0	6	51	18	17	16	1	1	1	1	1
80	1	30	0	2	1	1	2	2	0	2	2	1	1	0	1	38	23	10	5	0	7	44	16	16	12	0	0	0	0	0.785714
18	1	32	0	1	0	1	2	1	0	2	2	0	0	1	2	13	11	2	0	0	5	60	21	18	21	1	1	0	0	1.03571
1041	2	36	0	2	0	1	1	2	0	2	2	1	0	1	1	32	17	7	8	0	6	30	9	7	14	1	1	1	1	1.47143
47	1	27	0	1	0	1	2	2	0	2	2	0	0	1	1	31	23	4	4	0	6	51	17	15	19	1	1	2	1	0.521429
190	1	32	0	3	0	1	2	2	0	2	2	1	2	0	1	74	53	13	8	0	0	66	22	20	24	2	1	0	0	0
1335	1	30	0	3	1	1	2	2	0	2	2	1	2	1	1	58	38	16	4	0	0	60	20	20	20	0	0	0	0	0.845238
1366	1	37	0	3	1	1	2	2	0	2	2	1	2	1	1	76	47	19	10	0	4	59	20	20	19	1	0	0	0	0.577976
939	1	33	0	3	1	2	2	2	0	2	2	0	0	0	2	41	35	4	2	1	12	77	26	26	25	1	3	2	2	0.802976
897	1	28	0	2	1	1	2	2	0	2	2	1	0	1	2	51	30	13	8	1	11	58	20	17	21	1	1	1	1	0.735119
88	1	25	0	2	0	1	2	3	0	2	2	1	0	1	1	40	26	10	4	0	7	67	21	23	23	1	1	1	1	0.454167
117	1	27	0	1	1	1	2	3	0	2	2	0	0	1	1	88	59	19	10	0	2	72	24	24	24	1	2	3	2	0
1268	2	39	1	3	1	1	2	3	0	2	2	1	0	1	1	5	5	0	0	0	2	84	28	28	28	1	1	1	1	0.673214
785	2	35	0	3	1	1	2	3	0	2	2	1	0	1	2	34	26	4	4	0	0	75	25	26	24	1	2	1	1	0.408929
96	1	20	0	2	1	1	2	3	0	2	2	1	0	1	2	27	20	2	5	1	9	70	24	24	22	1	0	1	0	0.557143
588	2	27	0	1	0	1	2	4	0	2	2	1	0	1	1	21	15	2	4	0	5	48	16	16	16	1	2	1	1	0.666667
569	2	25	0	1	0	1	2	4	0	2	2	0	0	1	1	22	14	4	4	1	11	43	12	16	15	2	2	2	2	0.966667
883	1	37	0	1	1	1	2	4	0	2	2	0	1	1	1	37	23	10	4	0	7	78	28	28	22	0	2	1	0	0.501786
172	1	25	0	3	0	1	2	4	0	2	2	1	0	0	1	91	56	22	13	0	0	63	22	19	22	1	1	1	0	0.166667
1239	1	24	0	3	0	1	2	4	0	2	2	0	1	1	2	44	29	7	8	0	5	81	27	28	26	1	1	1	1	0.592262
216	1	30	0	3	1	1	2	2	0	2	2	1	2	0	1	82	53	19	10	0	0	45	15	15	15	0	0	0	0	0
860	1	28	0	1	1	2	2	2	0	2	2	0	0	1	1	43	35	4	4	0	8	67	26	21	20	1	1	1	0	0.940476
1371	1	26	0	3	1	2	2	2	0	2	2	0	0	1	1	23	20	3	0	1	10	24	8	8	8	1	2	1	1	0
844	1	28	0	1	1	2	2	2	0	2	2	0	1	1	1	82	56	16	10	0	5	70	23	23	24	1	1	1	0	0.902381
100	1	26	0	1	0	1	2	3	0	2	2	1	1	1	1	85	56	19	10	0	0	60	20	20	20	0	0	0	0	0.852381
1183	2	35	0	3	0	1	2	3	0	2	2	1	0	1	2	26	20	4	2	1	9	72	24	24	24	1	1	1	0	0.104762
63	1	29	0	2	1	1	2	3	0	2	2	1	0	1	1	37	26	4	7	1	11	47	16	14	17	0	1	1	1	0.616071
209	1	29	0	2	1	1	2	3	0	2	2	1	1	1	1	91	59	22	10	0	6	48	16	16	16	1	1	1	1	0
1320	2	26	0	2	1	1	2	3	0	2	2	0	1	1	2	26	20	4	2	0	8	64	22	20	22	1	2	1	0	0.869048
97	1	39	1	2	1	1	2	3	0	2	2	1	0	0	1	38	20	13	5	0	6	74	28	25	21	0	1	0	0	0.6875
201	1	27	0	3	1	1	2	3	0	2	2	1	2	1	1	88	56	22	10	0	5	48	16	16	16	1	2	1	1	0.78869
336	2	34	0	3	1	1	2	3	0	2	2	1	2	0	1	65	44	13	8	0	0	84	28	28	28	0	0	0	0	0.971429
1125	2	22	0	3	1	1	2	3	0	2	2	0	1	1	1	30	21	7	2	0	8	62	21	22	19	1	2	1	1	1.3256
260	2	36	0	3	1	1	2	3	0	2	2	0	0	0	1	50	41	5	4	1	11	61	24	17	20	1	1	1	1	0.495833
136	2	31	0	3	0	2	2	3	0	2	2	1	0	0	1	43	26	7	10	0	8	52	17	17	18	1	1	2	1	2.39226
807	2	25	0	3	0	2	2	3	0	2	2	1	1	1	2	37	29	4	4	1	9	71	24	24	23	1	1	2	1	0.6
202	1	29	0	3	1	2	2	3	0	2	2	1	1	1	1	88	56	22	10	0	8	55	17	19	19	1	2	1	1	0.0333333
983	1	29	0	3	1	2	2	3	0	2	2	1	0	0	2	35	23	7	5	1	12	68	24	22	22	1	2	0	1	0
234	1	26	0	1	0	1	2	3	0	2	2	1	1	1	1	64	44	10	10	0	3	55	19	17	19	0	0	0	0	0.0166667
702	2	30	0	2	0	1	2	3	0	2	2	1	0	1	1	37	23	10	4	0	4	84	28	28	28	1	1	1	1	0.05
231	1	33	0	1	1	1	2	3	0	2	2	1	0	1	1	79	50	19	10	0	0	84	28	28	28	0	0	0	0	0.222024
21	1	20	0	1	0	1	1	3	0	2	2	0	0	1	1	13	9	4	0	0	3	26	10	8	8	0	1	1	2	1.5119
111	1	25	0	1	0	1	2	4	0	2	2	1	1	1	1	94	62	19	13	0	0	60	20	20	20	1	1	2	1	1.21786
116	1	31	0	1	0	1	2	4	0	2	2	1	0	1	1	89	62	14	13	0	6	50	18	12	20	1	2	1	1	0
225	1	27	0	1	0	1	2	4	0	2	2	1	0	1	1	76	50	16	10	0	0	72	24	24	24	0	0	0	0	0.0357143
36	1	26	0	1	0	1	2	4	0	2	2	1	0	0	2	19	11	4	4	0	8	63	21	20	22	0	0	0	0	0.0333333
1078	2	34	0	2	0	1	2	4	0	2	2	1	1	1	1	37	23	10	4	0	6	60	23	20	17	1	1	1	1	0.386905
627	2	25	0	2	0	1	2	4	0	2	2	1	0	1	2	68	56	7	5	1	10	57	21	18	18	1	1	0	1	0.8
1025	2	24	0	2	0	1	2	4	0	2	2	1	1	1	1	34	26	4	4	0	6	72	24	24	24	1	0	0	0	0.706548
308	2	28	0	3	0	1	2	4	0	2	2	1	2	1	1	40	29	4	7	1	9	26	12	10	4	1	1	0	1	0.493452
831	2	25	0	3	0	1	2	4	0	2	2	1	2	1	2	53	44	2	7	0	8	38	12	14	12	1	2	0	1	0.683333
178	1	30	0	3	0	1	2	4	0	2	2	0	1	1	1	82	50	22	10	1	9	57	20	17	20	1	2	1	1	0
1375	1	29	0	3	0	1	2	4	0	2	2	1	1	0	1	33	20	3	10	0	0	84	28	28	28	0	0	0	0	0.916667
964	1	30	0	3	0	1	2	4	0	2	2	1	2	1	1	38	29	4	5	0	7	76	25	25	26	1	2	1	1	0.0666667
764	2	32	0	3	0	1	2	4	0	2	2	1	0	0	1	35	27	4	4	0	4	72	24	23	25	1	1	0	1	0.804167
1266	2	28	0	3	0	1	2	4	0	2	2	1	0	0	2	40	29	4	7	1	14	62	24	20	18	1	2	1	1	0.628571
175	1	25	0	3	0	1	2	4	0	2	2	0	2	1	1	91	62	16	13	0	0	62	20	20	22	0	0	0	0	1.47619
238	1	30	0	1	1	1	2	4	0	2	2	1	0	1	1	52	32	13	7	0	5	72	24	24	24	1	1	1	1	0.133333
224	1	32	0	1	1	1	2	4	0	2	2	1	0	1	1	88	62	13	13	0	0	72	24	24	24	0	0	0	0	1.22381
125	1	36	0	1	1	1	2	4	0	2	2	1	2	1	1	82	59	19	4	0	0	84	28	28	28	1	2	1	1	1.03571
1368	1	33	0	3	1	1	2	4	0	2	2	1	1	1	1	50	32	8	10	1	10	36	12	12	12	1	2	1	1	2.07143
177	1	28	0	3	1	1	2	4	0	2	2	1	1	1	1	52	32	13	7	0	6	39	14	12	13	0	0	0	0	0.0166667
192	1	29	0	3	1	1	2	4	0	2	2	1	1	1	1	52	32	13	7	0	4	50	17	17	16	1	1	2	1	0.747024
337	2	31	0	3	1	1	2	4	0	2	2	1	2	0	1	62	44	13	5	0	0	84	28	28	28	0	0	0	0	0.935714
340	2	24	0	3	1	1	2	4	0	2	2	0	2	0	1	59	41	10	8	0	0	84	28	28	28	1	0	0	0	0.458333
143	2	27	0	3	1	1	2	4	0	2	2	1	2	0	1	34	26	4	4	1	22	61	21	21	19	1	1	2	1	0.542857
1367	1	29	0	3	1	1	2	4	0	2	2	1	1	1	1	97	62	22	13	0	0	84	28	28	28	0	0	0	0	1.03571
927	1	31	0	2	0	2	2	4	0	2	2	1	0	0	2	49	32	13	4	0	3	76	26	25	25	1	1	1	1	1.23274
954	1	33	0	3	0	2	2	4	0	2	2	1	0	1	1	46	35	7	4	1	13	60	19	19	22	1	1	1	1	0.917262
970	1	26	0	3	1	2	2	4	0	2	2	1	0	1	1	15	9	2	4	0	7	72	24	24	24	1	2	1	1	1.39821
122	1	28	0	1	0	1	2	4	0	2	2	1	0	1	1	92	62	17	13	0	3	68	28	20	20	1	2	1	1	1.02143
473	2	26	0	2	0	1	2	4	0	2	2	0	1	0	2	21	15	4	2	1	22	58	21	21	16	1	2	3	2	0.469048
1357	1	28	0	3	0	1	2	4	0	2	2	1	2	0	1	21	18	3	0	1	10	24	8	8	8	1	2	1	1	0
1352	1	27	0	3	0	1	2	4	0	2	2	1	2	1	1	77	51	16	10	0	6	71	28	20	23	1	1	1	1	0
204	1	22	0	3	0	1	2	4	0	2	2	1	1	1	1	94	62	22	10	0	7	72	24	24	24	0	0	0	0	0.847619
1241	1	28	0	3	1	1	2	4	0	2	2	1	0	0	1	62	45	10	7	0	7	70	25	24	21	1	1	1	1	0.338095
839	1	30	0	1	0	2	2	4	0	2	2	1	1	1	1	36	29	7	0	0	8	41	19	16	6	1	1	2	0	2.31429
1260	2	27	0	3	1	1	2	4	0	2	2	1	0	1	2	27	18	7	2	1	9	62	20	23	19	1	2	2	2	0.541667
1286	2	27	0	3	0	1	2	2	0	2	2	1	0	0	1	40	29	7	4	0	3	66	24	20	22	1	2	2	1	0.43869
665	2	32	0	3	1	1	2	2	0	2	2	1	1	0	1	38	29	7	2	1	13	53	15	19	19	1	1	1	1	0.917857
114	1	27	0	1	0	1	2	3	0	2	2	1	1	1	1	88	53	22	13	0	3	36	12	12	12	0	0	0	0	0.471429
558	2	29	0	1	0	1	2	3	0	2	2	0	0	0	2	29	23	2	4	1	11	62	22	21	19	1	1	1	1	1.19226
1372	1	25	0	3	0	1	2	3	0	2	2	1	1	1	1	86	59	19	8	0	0	60	18	20	22	0	0	0	0	0.802381
85	1	28	0	2	1	1	2	3	0	2	2	1	1	1	3	0	0	0	0	1	13	48	16	12	20	2	3	2	2	0.75
467	2	25	0	2	1	1	2	3	0	2	2	1	1	0	2	49	35	7	7	0	4	71	27	21	23	1	1	1	1	0.402381
416	2	35	0	3	1	1	2	3	0	2	2	1	1	1	1	58	41	13	4	0	3	78	28	25	25	0	1	1	0	0.380952
1228	1	26	0	3	0	1	2	3	0	2	2	1	0	1	2	33	24	7	2	1	9	59	20	22	17	1	1	1	1	0.51131
66	1	26	0	2	0	2	2	3	0	2	2	0	0	1	2	10	6	2	2	1	14	70	24	23	23	1	2	2	1	1.02976
1323	2	29	0	3	0	1	2	3	0	2	2	0	0	0	2	26	12	10	4	0	5	84	28	28	28	1	1	1	1	0.331548
223	1	23	0	1	0	1	1	4	0	2	2	1	0	1	1	91	59	19	13	0	1	60	20	20	20	0	0	0	0	2.84048
590	2	31	0	1	0	1	1	4	0	2	2	1	0	0	1	11	11	0	0	1	9	66	19	23	24	1	2	3	1	0.522619
1023	2	25	0	2	0	1	1	4	0	2	2	1	0	0	2	22	14	4	4	1	11	72	24	24	24	0	0	0	0	0.622619
104	1	26	0	1	0	1	2	4	0	2	2	1	0	1	1	64	41	13	10	0	1	60	20	20	20	0	1	1	1	0.58631
1070	2	23	0	1	0	1	2	4	0	2	2	0	0	1	1	35	21	7	7	0	4	59	24	18	17	1	1	1	1	0.723214
879	1	29	0	1	0	1	2	4	0	2	2	0	0	1	1	40	29	4	7	1	10	46	16	15	15	1	2	2	1	0.142857
45	1	25	0	1	0	1	2	4	0	2	2	1	2	1	1	62	47	5	10	1	9	53	17	17	19	1	1	1	1	0
721	2	26	0	1	0	1	2	4	0	2	2	1	0	1	1	21	12	6	3	0	5	60	24	20	16	1	3	3	2	0.104762
524	2	27	0	1	0	1	2	4	0	2	2	1	0	1	1	29	23	2	4	1	15	47	12	18	17	1	2	1	1	0.969048
237	1	27	0	1	0	1	2	4	0	2	2	1	1	1	1	97	62	22	13	0	0	48	16	16	16	0	0	0	0	0
43	1	27	0	1	0	1	2	4	0	2	2	1	0	1	1	38	24	10	4	0	2	84	28	28	28	0	0	0	0	0.345833
728	2	28	0	1	0	1	2	4	0	2	2	1	0	0	1	38	26	5	7	0	3	68	28	24	16	1	2	1	1	0.92381
1075	2	29	0	1	0	1	2	4	0	2	2	1	0	1	1	26	15	7	4	0	7	66	27	22	17	1	2	2	1	0.395238
1101	2	29	0	1	0	1	2	4	0	2	2	1	1	1	1	40	32	4	4	0	7	72	27	24	21	1	2	2	1	0.555952
1386	2	27	0	1	0	1	2	4	0	2	2	0	0	1	1	31	20	7	4	0	2	76	25	25	26	1	0	0	0	0.278571
521	2	28	0	1	0	1	2	4	0	2	2	1	0	0	1	13	11	2	0	1	13	74	28	22	24	1	1	1	0	0.654762
554	2	28	0	1	0	1	2	4	0	2	2	1	0	1	1	32	18	10	4	1	10	64	23	19	22	1	2	1	1	1.11905
667	2	35	0	1	0	1	2	4	0	2	2	1	0	1	1	26	20	4	2	1	15	62	21	20	21	1	1	1	1	0
532	2	30	0	1	0	1	2	4	0	2	2	1	0	1	1	40	29	7	4	0	7	67	24	21	22	1	2	1	1	0.627381
523	2	27	0	1	0	1	2	4	0	2	2	1	0	1	1	97	62	22	13	0	4	61	23	23	15	1	2	1	1	1.06905
535	2	27	0	1	0	1	2	4	0	2	2	1	0	1	2	94	59	22	13	0	4	73	24	27	22	1	1	1	1	1.19643
996	2	27	0	2	0	1	2	4	0	2	2	1	0	1	1	69	51	13	5	0	7	57	19	20	18	1	2	1	1	1.20476
1065	2	33	0	2	0	1	2	4	0	2	2	0	1	0	1	17	11	4	2	1	9	50	17	18	15	1	2	1	1	0.568452
445	2	28	0	2	0	1	2	4	0	2	2	0	0	0	1	40	29	7	4	1	10	49	17	16	16	1	2	2	1	1.10655
635	2	28	0	2	0	1	2	4	0	2	2	1	1	0	2	54	42	10	2	1	14	54	17	16	21	2	2	1	1	0.894643
1000	2	31	0	2	0	1	2	4	0	2	2	1	0	0	2	34	20	7	7	1	15	59	21	19	19	2	2	2	1	0.405357
690	2	27	0	2	0	1	2	4	0	2	2	0	0	0	2	27	20	5	2	1	10	54	18	19	17	2	3	3	3	0.0714286
1412	2	29	0	2	0	1	2	4	0	2	2	1	0	1	1	46	35	4	7	0	8	69	23	24	22	0	0	0	0	0.580357
1420	2	27	0	2	0	1	2	4	0	2	2	0	0	1	2	29	23	2	4	0	8	72	24	24	24	0	0	0	0	1.03571
505	2	27	0	2	0	1	2	4	0	2	2	1	0	1	1	40	26	7	7	0	6	68	24	21	23	1	1	0	0	0.258333
72	1	28	0	2	0	1	2	4	0	2	2	1	1	1	1	38	27	4	7	0	6	71	24	24	23	1	1	2	0	0.6875
615	2	26	0	2	0	1	2	4	0	2	2	1	0	1	1	44	33	4	7	0	6	67	22	21	24	1	1	2	1	0.985714
616	2	31	0	2	0	1	2	4	0	2	2	1	0	1	1	58	44	10	4	0	8	73	25	24	24	1	2	1	1	0.51369
634	2	25	0	2	0	1	2	4	0	2	2	1	0	1	1	30	23	3	4	0	8	80	28	26	26	1	2	1	1	0.560714
737	2	36	0	2	0	1	2	4	0	2	2	1	0	1	1	32	18	10	4	0	8	71	23	24	24	1	1	2	1	0.685714
989	2	26	0	2	0	1	2	4	0	2	2	0	0	1	1	52	41	7	4	0	4	65	22	22	21	1	1	1	1	0.678571
1006	2	30	0	2	0	1	2	4	0	2	2	1	0	1	1	34	20	10	4	0	0	84	28	28	28	1	1	1	1	0.739881
1009	2	29	0	2	0	1	2	4	0	2	2	1	2	0	1	31	20	4	7	0	7	84	28	28	28	0	2	1	0	0.549405
1047	2	29	0	2	0	1	2	4	0	2	2	1	0	0	1	29	21	4	4	0	7	72	24	24	24	1	1	1	1	0.464286
1069	2	29	0	2	0	1	2	4	0	2	2	1	1	1	1	32	21	4	7	0	5	71	23	24	24	1	1	1	0	0.732738
1426	2	28	0	2	0	1	2	4	0	2	2	1	0	0	2	34	24	8	2	0	8	64	21	22	21	1	2	1	1	0.938095
1428	2	28	0	2	0	1	2	4	0	2	2	1	1	1	1	43	26	10	7	0	4	76	28	24	24	0	1	1	0	2.00238
484	2	31	0	2	0	1	2	4	0	2	2	1	0	1	1	43	26	13	4	1	9	67	24	21	22	1	1	1	1	1.03571
53	1	26	0	2	0	1	2	4	0	2	2	1	0	0	2	22	14	4	4	1	9	63	21	21	21	1	2	1	1	0.464286
292	2	32	0	2	0	1	2	4	0	2	2	1	1	1	2	43	32	7	4	1	11	70	22	24	24	1	1	1	1	0.598214
438	2	30	0	2	0	1	2	4	0	2	2	1	0	1	1	58	44	7	7	0	6	61	20	20	21	1	2	1	1	0.553571
456	2	29	0	2	0	1	2	4	0	2	2	0	1	1	1	55	35	10	10	0	3	69	23	24	22	1	2	1	1	0.985714
335	2	31	0	2	0	1	2	4	0	2	2	1	0	1	1	42	35	7	0	1	9	65	23	23	19	1	2	1	1	0.452381
630	2	28	0	2	0	1	2	4	0	2	2	1	2	1	1	42	30	5	7	1	12	62	22	20	20	2	3	2	1	1.10714
1050	2	24	0	2	0	1	2	4	0	2	2	1	1	1	1	55	35	13	7	1	14	68	22	24	22	1	2	2	2	0.795238
530	2	30	0	2	0	1	2	4	0	2	2	1	0	1	2	94	59	22	13	0	3	72	24	24	24	1	1	1	1	0.547619
1309	2	31	0	3	0	1	2	4	0	2	2	0	0	1	2	43	32	4	7	1	13	30	11	10	9	2	2	2	1	1.06071
370	2	29	0	3	0	1	2	4	0	2	2	1	0	1	1	23	20	0	3	0	4	41	11	12	18	1	1	0	1	2.11905
371	2	28	0	3	0	1	2	4	0	2	2	1	0	1	1	22	11	6	5	0	8	58	22	18	18	1	1	1	1	1.4869
389	2	35	0	3	0	1	2	4	0	2	2	1	1	1	1	31	29	0	2	0	6	48	16	16	16	1	1	1	0	2.04107
307	2	28	0	3	0	1	2	4	0	2	2	1	1	1	1	23	14	9	0	0	4	59	21	22	16	1	1	1	2	0.525
242	2	29	0	3	0	1	2	4	0	2	2	0	0	1	1	13	8	2	3	1	14	42	16	13	13	1	0	2	1	0.620238
329	2	33	0	3	0	1	2	4	0	2	2	1	2	1	1	53	41	10	2	1	10	60	22	20	18	1	1	0	1	0.564286
131	2	31	0	3	0	1	2	4	0	2	2	0	0	1	2	38	29	7	2	1	9	52	19	17	16	1	2	2	1	0.578571
138	2	26	0	3	0	1	2	4	0	2	2	1	1	0	2	49	35	7	7	1	10	52	18	17	17	1	1	1	1	2.7
1123	2	29	0	3	0	1	2	4	0	2	2	1	0	1	1	30	24	4	2	1	15	57	20	19	18	1	2	0	1	1.03571
1186	2	29	0	3	0	1	2	4	0	2	2	1	1	1	1	39	29	2	8	1	13	56	15	22	19	1	2	1	1	0.283929
387	2	29	0	3	0	1	2	4	0	2	2	1	1	1	1	40	32	3	5	0	7	55	17	20	18	2	2	1	1	1.69345
388	2	29	0	3	0	1	2	4	0	2	2	1	1	1	2	22	20	2	0	0	5	60	20	20	20	2	2	1	1	1.98333
749	2	27	0	3	0	1	2	4	0	2	2	1	0	1	1	31	23	4	4	0	8	40	12	14	14	2	2	1	2	2.41905
1160	2	28	0	3	0	1	2	4	0	2	2	1	0	0	2	31	23	4	4	1	12	57	17	20	20	1	2	2	2	1.35238
682	2	27	0	3	0	1	2	4	0	2	2	0	1	1	1	60	47	8	5	1	11	54	18	18	18	1	1	2	1	1.11369
1307	2	28	0	3	0	1	2	4	0	2	2	1	0	1	1	13	9	2	2	1	14	60	22	15	23	2	2	2	2	0.827976
444	2	29	0	3	0	1	2	4	0	2	2	1	0	0	2	58	44	7	7	0	4	78	27	27	24	1	0	0	0	0.454167
1224	1	30	0	3	0	1	2	4	0	2	2	1	0	1	1	28	20	4	4	0	7	67	22	24	21	1	1	1	1	0.12381
1243	1	27	0	3	0	1	2	4	0	2	2	1	0	1	1	41	30	7	4	0	5	73	21	26	26	1	1	1	1	0.547619
276	2	28	0	3	0	1	2	4	0	2	2	1	1	1	1	52	41	7	4	0	8	66	24	21	21	1	2	1	1	1.65417
281	2	27	0	3	0	1	2	4	0	2	2	1	0	1	1	49	35	10	4	0	6	65	25	18	22	1	1	1	1	0.545238
288	2	33	0	3	0	1	2	4	0	2	2	1	0	1	1	43	29	7	7	0	8	78	28	26	24	1	1	1	1	0.680357
296	2	35	0	3	0	1	2	4	0	2	2	1	0	1	2	52	35	10	7	0	5	72	24	24	24	1	1	0	1	0.958333
134	2	30	0	3	0	1	2	4	0	2	2	1	0	0	2	43	35	4	4	0	5	68	24	21	23	1	1	1	1	0.7625
1118	2	34	0	3	0	1	2	4	0	2	2	1	1	1	1	70	47	13	10	0	6	70	24	22	24	1	1	0	1	0.673214
1158	2	30	0	3	0	1	2	4	0	2	2	1	0	0	1	59	44	8	7	0	8	75	26	24	25	1	1	2	1	0.557143
1198	2	33	0	3	0	1	2	4	0	2	2	1	1	0	2	23	17	2	4	0	8	72	24	24	24	1	1	1	1	1.68036
822	2	28	0	3	0	1	2	4	0	2	2	1	1	1	1	35	26	4	5	0	5	65	24	21	20	1	2	1	1	0.697619
824	2	29	0	3	0	1	2	4	0	2	2	1	0	1	2	58	38	16	4	0	5	73	26	22	25	1	2	1	1	0.495238
759	2	30	0	3	0	1	2	4	0	2	2	1	2	1	1	61	38	16	7	0	7	84	28	28	28	1	1	1	1	0.695833
1299	2	28	0	3	0	1	2	4	0	2	2	1	0	1	1	45	33	8	4	0	5	78	26	27	25	1	1	1	1	1.12917
295	2	36	0	3	0	1	2	4	0	2	2	1	1	0	2	53	41	7	5	1	9	69	24	23	22	1	1	1	1	0.485119
1174	2	30	0	3	0	1	2	4	0	2	2	1	1	0	1	38	32	4	2	1	14	64	21	22	21	1	3	1	1	0.564286
808	2	27	0	3	0	1	2	4	0	2	2	1	1	1	2	47	35	7	5	1	9	66	21	22	23	1	2	1	1	0.840476
780	2	30	0	3	0	1	2	4	0	2	2	1	0	1	2	11	9	2	0	1	10	75	24	26	25	0	1	1	1	0.85
1311	2	27	0	3	0	1	2	4	0	2	2	1	1	1	2	52	41	7	4	1	9	64	21	22	21	1	2	1	1	0.834524
1327	2	33	0	3	0	1	2	4	0	2	2	1	0	1	1	7	3	4	0	1	11	63	23	22	18	1	1	1	1	1.06488
733	2	30	0	3	0	1	2	4	0	2	2	1	2	0	1	43	35	4	4	0	8	64	16	24	24	1	2	2	1	0
834	2	29	0	3	0	1	2	4	0	2	2	1	1	0	2	55	41	7	7	1	13	63	23	20	20	2	3	2	2	0.702381
510	2	34	0	1	1	1	2	4	0	2	2	0	1	0	2	40	23	10	7	1	12	59	20	20	19	1	1	1	1	0.9
1187	2	33	0	1	1	1	2	4	0	2	2	0	0	1	1	31	20	3	8	1	16	56	17	22	17	2	2	2	2	0.545238
236	1	31	0	1	1	1	2	4	0	2	2	1	0	1	1	94	62	19	13	0	3	60	20	20	20	0	0	0	0	0
869	1	32	0	1	1	1	2	4	0	2	2	1	0	1	1	55	41	7	7	0	8	79	28	27	24	1	1	2	1	0.719048
103	1	29	0	1	1	1	2	4	0	2	2	1	1	1	1	43	20	13	10	0	0	84	28	28	28	1	2	1	0	0.427976
27	1	33	0	1	1	1	2	4	0	2	2	1	0	1	1	26	17	4	5	0	8	72	24	24	24	1	0	0	0	0.230952
41	1	32	0	1	1	1	2	4	0	2	2	1	0	1	1	25	14	4	7	0	8	71	24	24	23	1	1	1	1	0.273214
546	2	31	0	1	1	1	2	4	0	2	2	1	0	1	1	28	18	10	0	1	11	75	26	25	24	1	2	2	1	0.629167
772	2	40	1	1	1	1	2	4	0	2	2	0	0	1	2	8	8	0	0	0	3	72	24	24	24	0	0	0	0	0.17619
1068	2	39	1	1	1	1	2	4	0	2	2	1	0	1	1	38	26	10	2	0	7	68	24	20	24	1	1	0	0	0.733333
432	2	33	0	2	1	1	2	4	0	2	2	1	0	0	2	58	41	13	4	0	5	59	21	20	18	1	1	1	0	0.591667
447	2	35	0	2	1	1	2	4	0	2	2	1	0	0	2	44	29	11	4	1	12	60	20	20	20	1	2	1	1	1.03571
435	2	31	0	2	1	1	2	4	0	2	2	0	2	1	1	55	35	13	7	0	5	49	16	17	16	1	2	2	2	0.854762
452	2	33	0	2	1	1	2	4	0	2	2	1	1	1	1	49	29	13	7	0	7	60	20	20	20	1	2	1	1	0.988095
472	2	30	0	2	1	1	2	4	0	2	2	1	0	1	1	39	29	5	5	0	3	70	24	23	23	1	1	0	1	1.6369
1045	2	29	0	2	1	1	2	4	0	2	2	1	1	1	1	53	36	7	10	0	1	82	27	27	28	1	1	1	0	0.816071
1405	2	32	0	2	1	1	2	4	0	2	2	1	1	1	1	31	23	4	4	0	7	79	27	26	26	1	2	2	1	1.03571
1378	1	28	0	3	1	1	2	4	0	2	2	0	2	1	1	78	56	17	5	0	0	53	20	17	16	0	0	0	0	0.952381
411	2	26	0	3	1	1	2	4	0	2	2	1	0	1	2	40	23	7	10	1	11	55	23	10	22	1	1	1	0	0.603571
1218	1	27	0	3	1	1	2	4	0	2	2	1	0	0	2	38	29	5	4	1	11	57	20	19	18	1	2	1	1	0.6
132	2	36	0	3	1	1	2	4	0	2	2	1	0	0	1	64	41	13	10	1	16	57	20	19	18	1	2	1	1	0.497024
1257	2	31	0	3	1	1	2	4	0	2	2	1	0	1	1	41	32	7	2	1	10	58	24	19	15	1	1	1	1	0.297619
801	2	28	0	3	1	1	2	4	0	2	2	1	0	0	2	50	36	7	7	1	10	46	16	16	14	1	2	1	2	0.842857
740	2	30	0	3	1	1	2	4	0	2	2	1	0	0	2	61	50	4	7	1	21	44	17	9	18	1	3	3	3	0.704762
137	2	30	0	3	1	1	2	4	0	2	2	1	1	1	1	49	35	7	7	0	1	68	24	20	24	1	1	1	0	0.873214
145	2	30	0	3	1	1	2	4	0	2	2	1	1	1	1	52	38	7	7	0	4	66	24	18	24	1	1	1	0	0.989286
1185	2	33	0	3	1	1	2	4	0	2	2	1	0	1	1	43	29	7	7	0	4	65	21	21	23	1	2	1	2	1.39583
1271	2	27	0	3	1	1	2	4	0	2	2	1	0	1	1	43	35	5	3	0	1	73	24	24	25	1	1	1	1	0.952381
1272	2	27	0	3	1	1	2	4	0	2	2	1	0	1	1	11	11	0	0	0	5	72	24	24	24	1	1	1	1	0.37381
1280	2	28	0	3	1	1	2	4	0	2	2	0	0	1	1	52	35	10	7	0	5	73	25	26	22	1	1	1	1	0.697619
1281	2	33	0	3	1	1	2	4	0	2	2	1	1	1	1	36	29	3	4	0	0	68	24	20	24	1	2	1	1	0.764286
1293	2	35	0	3	1	1	2	4	0	2	2	1	0	1	1	34	26	4	4	0	5	71	24	24	23	0	2	1	1	0.728571
1325	2	31	0	3	1	1	2	4	0	2	2	1	0	0	2	47	30	10	7	0	8	71	26	22	23	1	1	1	0	0.935714
405	2	27	0	3	1	1	2	4	0	2	2	1	1	0	2	64	41	13	10	1	11	66	20	24	22	2	1	2	1	1.22976
1279	2	30	0	3	1	1	2	4	0	2	2	1	0	1	1	29	20	2	7	0	0	65	22	21	22	1	3	2	2	0.811905
863	1	31	0	1	0	2	2	4	0	2	2	1	0	1	1	64	47	13	4	0	6	76	27	25	24	1	1	1	1	1.02976
570	2	24	0	1	0	2	2	4	0	2	2	1	0	1	1	44	33	4	7	0	7	80	28	26	26	1	1	0	0	0
545	2	25	0	1	0	2	2	4	0	2	2	1	0	1	1	50	27	16	7	1	9	68	24	22	22	1	2	2	1	0.766667
895	1	30	0	2	0	2	2	4	0	2	2	1	0	1	1	40	26	10	4	0	8	80	26	26	28	1	2	1	1	1.42321
420	2	30	0	2	0	2	2	4	0	2	2	1	0	1	1	40	29	7	4	0	8	79	27	26	26	1	2	1	0	0.222024
716	2	28	0	2	0	2	2	4	0	2	2	1	0	1	1	28	20	4	4	0	0	84	28	28	28	0	1	1	0	1.17619
931	1	29	0	2	0	2	2	4	0	2	2	1	1	0	2	47	33	7	7	0	6	84	28	28	28	1	2	2	1	0.52619
194	1	33	0	3	0	2	2	4	0	2	2	1	1	1	1	73	41	22	10	0	2	60	20	20	20	0	0	0	0	1.03571
402	2	31	0	3	0	2	2	4	0	2	2	1	0	1	1	35	23	10	2	0	0	72	24	24	24	0	0	0	0	1.2881
972	1	31	0	3	0	2	2	4	0	2	2	0	2	1	1	46	26	10	10	0	5	73	27	21	25	1	1	1	1	0.364286
285	2	30	0	3	0	2	2	4	0	2	2	1	0	1	1	67	47	10	10	0	8	72	24	24	24	1	1	1	0	0.873214
320	2	27	0	3	0	2	2	4	0	2	2	1	0	0	1	41	32	7	2	0	8	75	27	25	23	1	2	1	1	1.30714
157	2	27	0	3	0	2	2	4	0	2	2	1	0	1	1	62	41	16	5	0	3	63	24	22	17	1	1	0	0	0.580952
349	2	27	0	3	0	2	2	4	0	2	2	1	0	1	1	31	27	2	2	0	0	72	24	24	24	1	2	1	1	0.05
367	2	27	0	3	0	2	2	4	0	2	2	1	0	1	1	50	41	7	2	0	0	72	24	24	24	1	2	1	1	1.77857
842	1	28	0	1	1	2	2	4	0	2	2	1	1	1	1	29	17	10	2	0	7	72	24	24	24	1	2	2	1	0.891667
1052	2	27	0	2	1	2	2	4	0	2	2	0	1	0	2	50	27	13	10	0	6	60	22	20	18	1	2	1	1	0.817857
1114	2	28	0	3	1	2	2	4	0	2	2	1	0	0	1	44	35	7	2	0	0	48	16	16	16	1	2	1	1	0.956548
214	1	32	0	3	1	2	2	4	0	2	2	0	0	1	1	76	50	16	10	0	5	65	21	21	23	1	1	1	2	0.25
715	2	29	0	2	0	1	2	4	0	2	2	1	0	1	1	28	20	4	4	0	7	55	19	17	19	1	2	1	1	1.12321
707	2	24	0	2	0	1	2	4	0	2	2	1	0	1	1	34	20	10	4	0	2	84	28	28	28	0	0	0	0	0.565476
760	2	27	0	3	0	1	2	4	0	2	2	1	0	1	2	61	44	10	7	1	12	38	14	12	12	1	2	1	1	1.22857
395	2	28	0	3	0	1	2	4	0	2	2	1	0	1	1	25	20	5	0	0	4	48	16	16	16	2	2	2	1	1.38214
761	2	33	0	3	0	1	2	4	0	2	2	1	1	1	1	67	44	16	7	0	6	61	21	20	20	1	1	0	1	0.364881
485	2	27	0	2	1	1	2	4	0	2	2	0	0	0	2	42	36	2	4	1	9	77	27	24	26	1	2	1	1	1.11726
392	2	34	0	3	1	1	2	4	0	2	2	1	1	0	1	24	17	5	2	0	7	58	20	19	19	1	1	1	1	1.65179
1203	1	31	0	3	1	1	2	4	0	2	2	1	0	0	1	35	27	4	4	0	6	60	20	20	20	1	1	0	0	1.01905
855	1	34	0	1	0	2	2	4	0	2	2	1	0	0	2	40	29	4	7	1	11	72	24	24	24	1	2	1	1	0.661905
846	1	28	0	1	0	2	2	4	0	2	2	1	0	1	1	73	53	13	7	1	10	63	24	21	18	1	1	1	1	0.854762
274	2	34	0	3	0	2	2	4	0	2	2	1	0	1	1	40	29	7	4	1	11	53	18	16	19	1	2	1	1	0.314286
967	1	31	0	3	0	2	2	4	0	2	2	1	2	1	1	49	32	10	7	0	7	72	24	24	24	1	1	0	1	1.17143
1046	2	25	0	2	0	1	2	4	0	2	2	1	0	1	1	32	21	7	4	0	6	66	24	21	21	1	2	1	1	1.05
638	2	32	0	2	1	1	2	4	0	2	2	1	1	1	1	47	38	2	7	0	8	64	25	18	21	1	1	2	1	1.46429
1273	2	29	0	3	1	1	2	2	1	2	2	0	0	1	1	16	14	0	2	0	0	74	24	28	22	1	2	1	0	0.833333
976	1	25	0	3	1	1	2	2	1	2	2	1	0	0	2	30	26	2	2	1	17	50	18	16	16	1	2	1	1	0.996429
298	2	32	0	3	1	2	2	2	1	2	2	0	0	0	1	39	30	4	5	1	9	66	23	21	22	1	1	1	1	0.535714
441	2	34	0	2	0	1	2	3	1	2	2	1	0	1	1	97	62	22	13	0	6	73	27	23	23	1	1	0	1	0.645238
698	2	28	0	2	1	1	2	3	1	2	2	1	0	1	1	37	26	4	7	1	9	58	23	18	17	1	2	1	0	1.21726
923	1	34	0	2	0	2	2	3	1	2	2	1	1	1	1	46	32	10	4	0	1	72	28	22	22	1	1	0	0	0.772619
1170	2	27	0	3	1	1	2	3	1	2	2	1	0	0	2	51	33	8	10	1	12	53	20	17	16	1	3	1	1	1.37857
958	1	39	1	3	1	1	2	3	1	2	2	1	0	1	1	70	47	13	10	0	6	57	23	16	18	1	1	0	0	0
44	1	28	0	1	0	1	2	4	1	2	2	1	0	0	1	55	44	7	4	0	8	79	25	28	26	0	1	1	0	0.0166667
1324	2	36	0	3	1	1	2	4	1	2	2	1	0	0	2	37	26	7	4	1	14	64	24	24	16	1	2	1	1	0.745238
660	2	29	0	3	0	1	2	4	1	2	2	0	0	1	2	52	35	10	7	1	14	57	26	16	15	1	2	2	1	0.708333
899	1	32	0	2	1	2	2	1	1	2	2	0	0	1	2	26	20	4	2	0	0	73	24	24	25	1	1	1	0	0.635119
859	1	28	0	1	1	1	2	2	1	2	2	0	1	0	1	29	20	7	2	1	11	68	22	28	18	1	1	3	0	1.99524
949	1	22	0	3	0	2	2	2	1	2	2	0	1	0	1	20	9	7	4	1	10	62	24	18	20	1	1	2	1	0.547024
549	2	28	0	1	0	1	2	3	1	2	2	1	0	1	1	23	15	4	4	0	3	68	28	19	21	1	1	1	1	0.616667
1098	2	22	0	1	0	1	2	3	1	2	2	1	1	1	1	36	24	10	2	1	10	68	24	24	20	1	2	1	1	0
1002	2	38	1	2	0	1	2	3	1	2	2	1	0	1	2	31	20	4	7	1	12	69	23	24	22	1	2	2	1	1.11786
1364	1	25	0	3	1	1	2	3	1	2	2	1	2	1	1	70	47	13	10	1	10	65	22	21	22	0	0	0	0	1.03571
341	2	30	0	3	1	1	2	3	1	2	2	1	2	1	1	53	35	13	5	0	0	77	26	24	27	1	2	1	1	1.54405
928	1	36	0	2	1	2	2	3	1	2	2	1	0	1	2	32	26	4	2	0	8	21	5	7	9	1	1	1	1	0
969	1	28	0	3	0	2	2	3	1	2	2	1	0	1	2	50	38	10	2	0	6	72	24	24	24	1	2	1	1	1.13155
782	2	30	0	2	0	1	2	3	1	2	2	1	0	1	2	29	29	0	0	1	14	33	12	12	9	1	2	1	1	1.05298
560	2	26	0	2	0	1	1	4	1	2	2	1	0	1	2	40	29	7	4	1	10	48	16	16	16	1	1	1	1	1.03571
290	2	27	0	3	0	1	2	4	1	2	2	0	1	0	1	29	21	4	4	1	10	48	15	17	16	1	3	2	2	0.453571
252	2	26	0	3	0	1	2	4	1	2	2	1	0	1	1	58	44	7	7	0	6	72	24	24	24	1	1	1	1	1.21429
1321	2	29	0	3	0	1	2	4	1	2	2	1	0	1	1	38	32	4	2	0	4	67	23	21	23	1	1	1	1	1.21905
1143	2	25	0	3	0	1	2	4	1	2	2	0	0	1	2	44	27	7	10	1	9	69	24	22	23	1	1	1	1	0.902381
675	2	34	0	3	0	1	2	4	1	2	2	1	0	0	1	47	38	5	4	1	9	77	25	26	26	1	2	1	1	0.916667
339	2	30	0	3	1	1	2	4	1	2	2	1	2	0	1	53	38	10	5	0	0	84	28	28	28	0	0	0	0	0
374	2	35	0	3	1	2	2	4	1	2	2	1	0	0	1	52	38	10	4	1	11	62	19	19	24	1	1	1	1	1.03571
1104	2	35	0	1	1	1	2	4	1	2	2	1	0	0	2	11	11	0	0	0	2	46	17	14	15	0	2	1	1	0.479167
757	2	27	0	2	0	1	1	3	1	2	2	1	0	1	3	37	26	7	4	1	9	61	23	20	18	1	2	1	1	1.16786
819	2	33	0	3	1	1	2	3	1	2	2	1	0	0	2	40	32	4	4	1	9	47	16	16	15	1	2	1	1	0.33869
589	2	34	0	1	0	1	1	4	1	2	2	1	1	1	1	28	17	7	4	0	8	74	24	26	24	1	2	1	1	0.338095
512	2	25	0	1	0	1	2	4	1	2	2	1	0	1	1	31	20	7	4	0	6	74	26	21	27	1	2	1	0	0.0333333
518	2	33	0	1	0	1	2	4	1	2	2	1	1	0	1	31	20	7	4	0	6	64	27	19	18	1	2	1	1	0.482738
937	1	32	0	1	0	1	2	4	1	2	2	1	0	0	2	41	32	4	5	1	14	67	24	20	23	1	1	2	1	0.397619
584	2	28	0	1	0	1	2	4	1	2	2	0	0	1	1	61	50	4	7	1	9	66	19	24	23	1	2	1	1	1.11667
998	2	30	0	2	0	1	2	4	1	2	2	1	1	1	1	30	24	4	2	0	3	58	23	16	19	1	1	2	0	0.577381
689	2	29	0	2	0	1	2	4	1	2	2	1	0	0	2	35	26	5	4	1	16	46	14	15	17	1	2	2	2	1.37262
423	2	27	0	2	0	1	2	4	1	2	2	0	1	0	2	92	62	19	11	1	11	48	16	16	16	1	2	2	2	0.971429
506	2	29	0	2	0	1	2	4	1	2	2	1	0	1	1	44	23	19	2	0	3	76	27	26	23	1	1	1	1	1.9881
608	2	29	0	2	0	1	2	4	1	2	2	1	0	1	1	49	35	4	10	0	7	74	25	25	24	1	1	1	0	1.48333
612	2	31	0	2	0	1	2	4	1	2	2	1	1	1	1	82	56	16	10	1	11	61	22	20	19	1	3	1	1	0.866667
369	2	32	0	3	0	1	2	4	1	2	2	1	0	1	1	23	20	0	3	0	6	51	17	17	17	1	1	1	1	1.99583
265	2	35	0	3	0	1	2	4	1	2	2	1	0	0	2	49	35	10	4	0	4	72	24	24	24	1	1	0	1	0.775595
1121	2	31	0	3	0	1	2	4	1	2	2	1	1	0	2	49	38	4	7	1	10	72	24	24	24	1	1	1	1	0
1316	2	31	0	3	0	1	2	4	1	2	2	1	0	1	2	26	18	5	3	1	11	61	21	19	21	1	2	1	1	1.625
301	2	38	1	3	0	1	2	4	1	2	2	1	1	1	1	58	41	7	10	0	6	72	24	24	24	1	1	1	1	0.476786
433	2	34	0	2	1	1	2	4	1	2	2	1	1	1	1	31	26	5	0	0	8	72	24	24	24	1	1	0	0	1.26905
613	2	31	0	2	1	1	2	4	1	2	2	1	0	1	1	73	56	10	7	0	6	72	24	24	24	1	2	1	1	2.07381
829	2	26	0	3	1	1	2	4	1	2	2	1	2	0	2	48	39	2	7	0	3	48	16	16	16	1	2	0	1	0.648214
833	2	27	0	3	1	1	2	4	1	2	2	1	0	1	1	64	41	16	7	0	8	48	16	16	16	1	2	1	1	1.23929
1193	2	36	0	3	1	1	2	4	1	2	2	1	0	0	3	45	35	8	2	0	8	55	18	21	16	1	2	2	2	0.8
797	2	31	0	3	1	1	2	4	1	2	2	1	0	0	2	47	32	8	7	1	22	39	10	16	13	2	1	1	2	0.907738
368	2	40	1	3	1	1	2	4	1	2	2	1	0	1	1	28	18	8	2	0	4	53	17	19	17	1	2	1	1	1.51429
410	2	33	0	3	1	1	2	4	1	2	2	1	0	1	1	49	38	4	7	0	1	79	28	27	24	0	0	0	0	1.03571
795	2	36	0	3	1	1	2	4	1	2	2	1	0	1	1	58	44	10	4	0	5	69	22	24	23	1	2	1	1	0.633333
1276	2	29	0	3	1	1	2	4	1	2	2	1	0	1	1	35	26	4	5	0	3	71	23	23	25	1	0	0	0	0.745238
1282	2	33	0	3	1	1	2	4	1	2	2	1	0	1	2	23	23	0	0	0	0	84	28	28	28	1	1	1	1	0.635714
1295	2	37	0	3	1	1	2	4	1	2	2	1	2	0	1	49	41	4	4	1	11	73	25	24	24	1	1	1	0	0.984524
1297	2	36	0	3	1	1	2	4	1	2	2	1	1	1	1	70	47	16	7	1	10	77	27	25	25	0	1	0	0	0.919048
1313	2	33	0	3	1	1	2	4	1	2	2	1	0	1	2	8	8	0	0	1	9	70	24	24	22	1	1	1	1	0.833333
365	2	36	0	3	1	1	2	4	1	2	2	1	0	1	1	36	32	2	2	0	0	72	24	24	24	1	2	1	1	1.57024
366	2	30	0	3	1	1	2	4	1	2	2	1	0	1	1	45	38	2	5	0	0	72	24	24	24	1	2	1	1	1.65119
771	2	39	1	3	1	1	2	4	1	2	2	1	1	0	2	23	23	0	0	0	0	77	26	26	25	1	1	1	1	0
867	1	25	0	1	0	2	2	4	1	2	2	1	0	1	2	14	8	2	4	1	10	68	24	22	22	1	1	1	0	0.497619
847	1	22	0	1	0	2	2	4	1	2	2	1	0	0	1	18	12	2	4	1	10	68	24	23	21	1	2	1	1	0.560119
1400	2	30	0	2	0	2	2	4	1	2	2	1	0	1	1	55	38	10	7	1	10	41	13	20	8	1	1	0	0	1.70476
920	1	36	0	2	0	2	2	4	1	2	2	1	1	0	2	34	26	4	4	0	7	66	25	21	20	1	2	1	1	0
956	1	33	0	3	1	2	2	4	1	2	2	1	2	0	1	47	29	16	2	0	6	71	23	24	24	1	1	1	0	0.966667
20	1	29	0	1	1	1	2	4	1	2	2	1	0	1	1	32	18	7	7	1	12	46	16	13	17	1	1	1	1	0.0880952
1258	2	28	0	3	1	1	2	4	1	2	2	1	0	0	1	32	26	4	2	1	9	72	25	23	24	1	2	2	1	0.3875
881	1	30	0	1	0	2	2	4	1	2	2	1	0	1	2	29	20	2	7	1	11	72	24	24	24	1	2	1	1	0.866667
1172	2	27	0	1	1	1	2	2	0	1	3	0	1	1	1	24	9	8	7	0	2	72	24	24	24	1	0	0	0	0.902381
1124	2	31	0	3	1	1	2	4	1	1	3	0	0	0	2	35	23	5	7	0	8	61	23	20	18	1	2	1	1	1.25476
1227	1	26	0	3	0	1	2	1	1	2	3	0	0	0	1	32	17	11	4	1	11	53	19	18	16	1	2	1	1	0.971429
1285	2	24	0	3	1	1	2	2	0	1	3	1	0	1	2	45	38	2	5	0	1	81	27	28	26	1	0	1	1	0.1
940	1	25	0	3	0	1	2	2	0	1	3	0	0	0	2	46	35	7	4	1	14	35	10	11	14	1	2	2	2	0.464286
1210	1	39	1	3	1	1	2	2	0	1	3	1	1	1	1	25	17	4	4	1	13	63	24	19	20	1	1	1	1	1.18155
955	1	33	0	3	1	2	2	2	0	1	3	1	0	1	1	55	38	13	4	1	13	52	19	12	21	1	1	1	1	0.704167
11	1	31	0	1	0	1	2	2	0	1	3	0	1	0	1	17	3	10	4	0	6	69	23	23	23	1	1	0	0	0.314286
890	1	32	0	2	1	2	2	2	0	1	3	1	1	1	1	36	24	10	2	1	11	37	14	10	13	1	2	1	1	0.667857
742	2	37	0	3	0	1	2	3	0	1	3	1	0	1	1	37	26	7	4	1	9	72	24	24	24	1	1	0	1	1.21607
38	1	28	0	1	1	1	2	3	0	1	3	0	1	1	1	35	21	7	7	0	8	67	24	20	23	1	1	1	1	1.62857
848	1	27	0	1	1	2	2	3	0	1	3	0	0	1	1	38	24	4	10	1	12	72	24	24	24	0	1	0	0	0.558333
164	2	29	0	3	0	1	2	4	0	1	3	0	0	1	3	61	41	13	7	1	9	70	24	22	24	1	2	1	1	0.660119
51	1	23	0	2	0	1	2	4	0	1	3	0	0	1	1	26	15	7	4	0	4	75	28	21	26	1	1	0	1	1.60893
556	2	35	0	1	1	1	2	1	0	1	3	0	0	1	1	12	8	2	2	1	9	45	17	18	10	2	2	1	2	0.616667
516	2	28	0	1	0	1	2	2	0	1	3	0	1	1	2	49	38	7	4	1	10	41	17	11	13	1	0	0	1	0.657143
475	2	29	0	2	0	1	2	2	0	1	3	1	0	0	2	37	23	10	4	0	2	60	24	18	18	1	2	1	1	0.828571
925	1	38	1	2	1	1	2	2	0	1	3	0	0	1	1	37	26	7	4	1	10	60	19	21	20	1	0	0	0	0.416071
908	1	32	0	2	1	2	2	2	0	1	3	0	0	1	2	40	29	7	4	1	16	56	21	16	19	2	3	2	2	0.854762
60	1	22	0	2	0	1	2	3	0	1	3	0	0	1	1	55	41	7	7	1	11	45	13	18	14	1	1	1	1	0.361905
5	1	26	0	1	1	1	2	3	0	1	3	1	0	1	1	53	35	13	5	1	12	74	26	24	24	0	0	0	0	0
1	1	32	0	1	1	1	2	3	0	1	3	0	2	1	1	49	32	10	7	1	10	64	22	20	22	1	1	1	1	0
82	1	27	0	2	1	1	2	3	0	1	3	0	0	1	1	46	32	10	4	0	1	74	26	25	23	0	1	0	0	0.576786
315	2	34	0	3	1	1	2	3	0	1	3	0	0	0	1	61	47	10	4	0	5	59	22	15	22	1	2	1	0	1.03571
845	1	26	0	1	0	1	2	3	0	1	3	0	0	0	2	17	11	2	4	0	8	70	22	24	24	1	2	1	1	0.178571
436	2	25	0	2	0	1	2	3	0	1	3	0	0	0	3	32	26	4	2	0	4	60	20	20	20	1	2	1	1	1.10476
48	1	29	0	1	1	1	2	3	0	1	3	1	0	0	2	49	29	13	7	1	10	66	22	22	22	1	1	1	1	0.944048
894	1	24	0	2	1	1	2	3	0	1	3	0	0	1	2	30	24	2	4	1	12	48	16	16	16	1	2	1	1	0.752381
522	2	25	0	1	1	1	2	3	0	1	3	0	0	1	1	23	18	3	2	0	7	61	21	20	20	1	1	1	1	1.08631
15	1	24	0	1	1	1	2	3	0	1	3	0	0	1	2	28	18	10	0	1	15	61	20	20	21	1	2	1	1	0.341071
1196	2	31	0	3	1	1	2	3	0	1	3	0	0	1	1	33	26	5	2	1	11	48	16	16	16	1	1	0	0	0.963095
83	1	26	0	2	0	1	2	4	0	1	3	0	0	1	1	27	20	0	7	0	7	66	22	20	24	1	3	1	1	0.425
1062	2	23	0	2	0	1	2	4	0	1	3	0	0	1	1	28	20	4	4	1	10	81	28	28	25	1	2	1	1	0.857143
803	2	27	0	3	0	1	2	4	0	1	3	0	2	1	1	44	32	7	5	1	9	66	21	22	23	1	2	2	2	0.785714
1251	2	33	0	3	1	1	2	4	0	1	3	1	1	0	2	47	35	10	2	0	7	48	17	15	16	1	1	1	0	0.360119
129	2	36	0	3	1	1	2	1	0	1	3	1	0	1	1	18	8	7	3	1	10	50	13	17	20	2	3	3	3	0.966667
1179	2	35	0	3	0	1	2	2	0	1	3	1	0	1	1	24	14	5	5	1	10	57	21	15	21	1	1	1	1	0.519048
407	2	29	0	3	0	1	2	2	0	1	3	1	0	0	1	22	14	8	0	1	10	54	19	19	16	1	2	2	1	1.03571
245	2	30	0	3	0	1	2	3	0	1	3	1	0	0	3	49	29	10	10	1	17	62	20	21	21	1	3	0	0	0
8	1	33	0	1	1	1	2	3	0	1	3	1	0	0	2	35	29	4	2	0	8	84	28	28	28	0	0	0	0	0.572619
50	1	31	0	2	1	2	2	3	0	1	3	0	0	0	2	44	35	7	2	0	5	63	23	22	18	1	0	0	0	0.385714
965	1	36	0	3	1	2	2	3	0	1	3	0	0	0	1	43	32	4	7	0	8	69	24	23	22	0	0	0	0	2.07024
952	1	38	1	3	1	2	2	3	0	1	3	1	0	1	1	44	29	8	7	0	6	62	21	19	22	2	3	3	3	0.933929
1058	2	23	0	2	1	1	2	3	0	1	3	1	0	0	1	67	41	16	10	1	10	53	16	20	17	1	1	1	1	0.504762
35	1	20	0	1	0	1	2	3	0	1	3	1	0	0	1	19	8	7	4	1	10	58	19	19	20	1	0	0	0	0.878571
756	2	23	0	3	1	1	1	4	0	1	3	1	2	1	2	34	27	5	2	0	7	66	22	23	21	1	1	1	1	1.17619
1105	2	26	0	1	0	1	2	4	0	1	3	0	0	1	1	36	27	5	4	0	7	71	24	23	24	1	1	1	0	0.294643
571	2	26	0	1	0	1	2	4	0	1	3	0	2	1	1	43	29	7	7	0	5	67	23	22	22	2	2	2	1	0.0333333
1064	2	31	0	2	0	1	2	4	0	1	3	1	0	0	2	56	38	5	13	1	14	44	14	17	13	2	1	1	1	1.46548
95	1	28	0	2	0	1	2	4	0	1	3	1	0	1	1	18	12	2	4	0	3	73	27	24	22	0	1	0	0	1.35714
704	2	24	0	2	0	1	2	4	0	1	3	1	0	1	1	46	29	13	4	0	3	84	28	28	28	1	1	1	1	0.478571
838	2	27	0	3	0	1	2	4	0	1	3	1	1	0	1	56	39	10	7	0	7	46	4	21	21	1	1	1	1	0.752381
317	2	30	0	3	0	1	2	4	0	1	3	0	0	0	2	31	27	2	2	1	13	48	16	15	17	1	1	1	1	0.411905
820	2	20	0	3	0	1	2	4	0	1	3	0	0	1	2	18	9	7	2	1	9	47	16	16	15	1	2	0	1	0.703571
565	2	32	0	1	1	1	2	4	0	1	3	0	2	1	1	67	53	7	7	0	5	72	24	24	24	1	2	1	1	0.395238
421	2	34	0	2	1	1	2	4	0	1	3	0	2	0	1	64	47	13	4	0	6	59	21	21	17	1	1	1	1	0.759524
990	2	32	0	2	1	1	2	4	0	1	3	0	1	1	1	64	50	7	7	0	6	62	22	17	23	1	1	1	1	0.585714
1136	2	36	0	3	1	1	2	4	0	1	3	1	1	1	1	29	20	7	2	0	7	60	22	18	20	1	1	0	1	0.333333
763	2	33	0	3	1	1	2	4	0	1	3	0	1	0	2	46	26	13	7	0	7	69	22	23	24	1	1	0	0	0.266667
303	2	32	0	3	1	1	2	4	0	1	3	0	0	0	1	46	35	7	4	1	13	64	26	15	23	1	2	0	1	0.319643
980	1	34	0	3	1	2	2	4	0	1	3	1	0	1	1	46	35	7	4	0	4	53	21	16	16	1	2	1	1	1.14583
1120	2	25	0	3	0	1	2	4	0	1	3	1	1	1	1	43	35	4	4	0	5	59	20	20	19	1	1	1	1	0.391071
1231	1	30	0	3	1	1	2	4	0	1	3	1	0	0	1	52	38	7	7	0	5	68	22	24	22	1	1	2	0	0.557143
272	2	29	0	3	0	2	2	4	0	1	3	1	0	0	2	28	14	7	7	1	9	58	19	19	20	1	1	1	0	1.03571
676	2	31	0	2	0	1	2	2	1	1	3	1	0	0	2	7	5	0	2	1	17	21	4	11	6	1	2	1	1	0.914881
98	1	34	0	2	1	1	2	2	1	1	3	1	0	0	1	30	26	2	2	0	1	72	26	23	23	1	1	1	0	0.766667
876	1	30	0	1	0	1	2	2	1	1	3	1	0	1	1	20	14	4	2	1	9	56	20	18	18	1	1	0	0	2.45952
982	1	25	0	3	0	2	2	2	1	1	3	1	1	1	1	40	23	10	7	0	8	48	16	16	16	1	2	1	1	0.92381
906	1	28	0	2	1	2	2	2	1	1	3	1	0	0	1	58	38	13	7	1	9	70	22	26	22	1	1	2	1	0.729167
1278	2	35	0	3	1	1	2	3	1	1	3	1	0	1	2	42	29	13	0	0	0	71	23	23	25	1	2	1	1	0.695238
84	1	27	0	2	1	1	2	2	1	1	3	0	1	0	1	24	12	7	5	1	10	67	24	19	24	1	1	0	0	0.914881
40	1	30	0	1	0	1	2	3	1	1	3	1	0	1	1	22	11	7	4	0	6	70	22	24	24	1	2	1	1	0.577381
497	2	38	1	1	1	1	2	3	1	1	3	1	1	1	1	32	24	8	0	1	14	48	16	16	16	2	3	2	2	1.08214
695	2	35	0	2	1	1	2	3	1	1	3	1	0	1	1	65	47	10	8	1	10	55	23	16	16	1	1	1	0	0.85119
566	2	29	0	2	0	1	2	4	1	1	3	1	0	1	2	34	20	7	7	0	6	69	24	24	21	1	1	1	1	1.18155
1233	1	26	0	3	1	1	2	4	1	1	3	1	1	1	1	43	20	13	10	1	9	62	23	20	19	0	1	0	1	0.728571
1140	2	23	0	3	1	1	2	2	1	1	3	0	0	1	1	43	35	5	3	1	11	60	22	21	17	1	2	0	0	0.8
914	1	26	0	2	0	1	2	2	1	1	3	1	0	1	1	31	23	4	4	1	9	61	22	22	17	1	1	0	1	1.33333
269	2	27	0	3	0	1	2	3	1	1	3	0	2	1	1	71	47	14	10	1	9	69	24	22	23	1	1	1	1	0.718452
511	2	31	0	1	1	1	2	3	1	1	3	0	0	1	1	26	15	5	6	0	5	70	24	24	22	1	0	0	1	0.446429
86	1	34	0	2	1	1	2	3	1	1	3	1	0	0	2	49	35	10	4	1	13	66	28	17	21	1	2	2	2	0.225
1252	2	35	0	3	1	1	2	3	1	1	3	0	0	0	2	48	36	8	4	1	12	48	16	20	12	2	3	3	3	2.55238
62	1	26	0	2	0	1	2	4	1	1	3	1	0	1	1	64	44	10	10	0	6	68	23	21	24	1	2	1	1	0.708929
1178	2	32	0	3	0	1	2	4	1	1	3	0	0	0	2	46	38	4	4	1	14	31	13	8	10	1	1	1	0	0.804167
776	2	35	0	3	0	1	2	4	1	1	3	0	0	0	2	0	0	0	0	0	4	84	28	28	28	1	1	1	1	1.28571
158	2	33	0	3	1	1	2	4	1	1	3	1	0	0	2	41	29	7	5	1	12	54	21	17	16	1	1	1	1	1.13988
1129	2	32	0	3	1	1	2	4	1	1	3	0	1	1	1	46	44	0	2	1	12	68	24	22	22	2	3	2	3	0.424405
1263	2	34	0	3	1	2	2	4	1	1	3	1	1	0	2	51	41	7	3	0	3	72	24	24	24	1	1	1	0	0.264286
599	2	30	0	2	1	1	2	4	1	1	3	1	1	1	2	50	33	10	7	1	15	56	24	14	18	1	1	1	1	1.32202
248	2	28	0	3	0	1	2	2	0	2	3	0	0	1	1	24	17	5	2	1	9	66	22	23	21	1	2	2	1	0.503571
677	2	32	0	3	1	1	2	2	0	2	3	1	0	0	1	32	26	2	4	1	11	60	19	21	20	1	1	3	1	0.67619
404	2	28	0	3	1	1	2	2	0	2	3	1	1	1	1	24	12	10	2	0	5	63	26	18	19	1	1	1	1	1.6494
61	1	32	0	2	1	1	2	2	0	2	3	1	0	1	1	46	35	7	4	0	8	61	23	17	21	1	2	1	1	0.052381
1238	1	28	0	3	0	1	2	3	0	2	3	1	0	1	1	50	33	10	7	0	7	53	19	18	16	1	2	1	1	0.630952
1150	2	26	0	3	0	1	2	3	0	2	3	1	0	0	2	44	32	10	2	1	13	51	17	17	17	1	1	1	1	0.440476
784	2	23	0	3	1	1	2	3	0	2	3	1	0	0	2	34	32	0	2	0	5	77	24	28	25	1	1	1	1	0.770833
67	1	28	0	2	1	1	2	4	0	2	3	0	0	0	1	35	18	7	10	1	20	37	13	12	12	1	3	3	2	1.15476
259	2	34	0	3	0	1	2	4	0	2	3	1	1	1	1	47	35	10	2	0	3	72	24	24	24	1	1	1	1	1.42738
2	1	28	0	1	1	1	2	4	0	2	3	1	0	1	1	34	26	4	4	1	9	60	24	15	21	1	1	0	0	1.03571
850	1	20	0	1	0	2	2	2	0	2	3	1	0	1	2	14	6	4	4	1	14	52	20	15	17	1	2	2	1	0.866071
1081	2	24	0	1	0	1	2	3	0	2	3	0	0	0	2	9	9	0	0	1	9	48	16	16	16	1	2	1	1	0.511905
457	2	29	0	2	0	1	2	3	0	2	3	0	0	1	1	23	15	4	4	0	2	71	25	24	22	1	1	1	1	0.716071
378	2	30	0	3	0	1	2	3	0	2	3	1	2	0	1	54	41	7	6	1	12	36	12	14	10	2	2	2	3	0.327381
360	2	34	0	3	0	1	2	3	0	2	3	1	1	0	1	39	32	2	5	1	20	39	14	14	11	3	2	3	2	0.0833333
1214	1	24	0	3	0	1	2	3	0	2	3	0	0	1	1	28	17	7	4	1	12	48	16	16	16	1	2	1	1	0.630952
361	2	28	0	3	0	1	2	3	0	2	3	1	1	0	1	29	23	3	3	1	15	40	15	12	13	2	3	2	3	0.969048
364	2	26	0	3	1	1	2	3	0	2	3	1	1	0	1	45	35	2	8	1	14	36	15	11	10	2	2	2	1	2.21786
773	2	25	0	3	1	1	2	3	0	2	3	1	0	1	1	26	18	4	4	1	11	48	14	20	14	1	2	2	1	0.414286
344	2	33	0	3	0	1	1	3	0	2	3	1	1	1	3	69	47	14	8	0	0	72	24	24	24	1	2	1	1	1.03571
357	2	27	0	3	0	1	2	3	0	2	3	1	1	0	2	42	26	8	8	1	13	27	8	9	10	2	2	2	2	1.03571
358	2	27	0	3	0	1	2	3	0	2	3	1	1	0	1	36	29	3	4	1	19	31	13	8	10	2	2	2	2	1.03571
359	2	23	0	3	0	1	2	3	0	2	3	1	1	1	1	41	32	3	6	1	14	31	11	11	9	2	2	1	2	1.03571
355	2	27	0	3	0	1	2	3	0	2	3	1	1	0	1	32	29	0	3	1	24	40	15	14	11	3	3	3	2	1.03571
352	2	31	0	3	0	1	2	3	0	2	3	1	1	0	1	34	24	7	3	0	0	72	24	24	24	1	2	1	1	1.05238
342	2	27	0	3	0	1	2	3	0	2	3	1	1	1	1	53	35	13	5	0	0	72	24	24	24	1	2	1	1	0.841667
353	2	27	0	3	0	1	2	3	0	2	3	1	1	0	1	24	18	4	2	0	0	72	24	24	24	2	2	1	1	1.03571
354	2	27	0	3	0	1	2	3	0	2	3	1	1	0	2	42	38	2	2	0	0	72	24	24	24	1	2	1	1	1.03571
363	2	28	0	3	1	1	2	3	0	2	3	1	1	0	1	35	27	8	0	1	13	32	13	9	10	2	2	2	1	1.03571
376	2	39	1	3	1	1	2	3	0	2	3	1	0	0	1	60	44	10	6	1	15	35	13	12	10	2	2	2	2	1.03571
343	2	38	1	3	1	1	2	3	0	2	3	1	1	0	1	68	47	16	5	0	0	72	24	24	24	2	2	1	1	0.719048
351	2	26	0	3	1	1	2	3	0	2	3	1	1	0	1	27	21	4	2	0	5	72	24	24	24	1	0	0	0	1.03571
550	2	30	0	1	0	1	2	4	0	2	3	1	0	1	1	23	17	2	4	0	6	79	27	26	26	1	1	1	0	0
1097	2	27	0	1	0	1	2	4	0	2	3	0	0	0	2	46	32	7	7	0	3	62	25	21	16	1	2	1	1	0
112	1	24	0	1	0	1	2	4	0	2	3	1	1	1	1	49	36	11	2	1	10	71	24	24	23	1	2	1	1	0
1080	2	26	0	1	0	1	2	4	0	2	3	0	0	1	2	17	9	4	4	1	9	62	22	21	19	1	2	2	2	0.913095
222	1	31	0	1	0	1	2	4	0	2	3	1	1	1	1	97	62	22	13	0	2	67	23	22	22	1	2	1	1	1.03571
55	1	27	0	2	0	1	2	4	0	2	3	1	2	0	1	30	24	4	2	1	11	52	20	16	16	1	1	1	1	2.69048
1425	2	28	0	2	0	1	2	4	0	2	3	1	0	0	1	24	20	2	2	0	8	72	24	24	24	0	0	0	0	0.708929
1431	2	27	0	2	0	1	2	4	0	2	3	1	0	1	1	44	33	4	7	0	6	72	24	24	24	1	2	1	1	0.0166667
712	2	29	0	2	0	1	2	4	0	2	3	1	0	0	1	26	17	7	2	1	22	69	24	24	21	1	2	1	1	0.701786
818	2	26	0	3	0	1	2	4	0	2	3	1	0	1	1	46	26	13	7	0	7	48	16	16	16	1	1	0	1	0.904762
250	2	28	0	3	0	1	2	4	0	2	3	1	1	1	1	59	47	5	7	0	8	49	13	20	16	2	2	2	2	1.12321
1294	2	34	0	3	0	1	2	4	0	2	3	1	0	1	1	40	29	7	4	0	6	80	28	26	26	1	2	1	1	0.6
1302	2	26	0	3	0	1	2	4	0	2	3	1	2	1	1	36	24	10	2	0	3	83	27	28	28	1	1	2	1	0.785714
507	2	29	0	1	1	1	2	4	0	2	3	1	2	1	1	46	32	10	4	0	7	66	22	20	24	1	1	1	1	0.866667
208	1	29	0	2	1	1	2	4	0	2	3	1	1	1	1	91	62	22	7	1	10	79	28	28	23	0	0	0	0	0.25
380	2	33	0	3	1	1	2	4	0	2	3	1	1	0	1	68	56	7	5	1	14	35	11	13	11	2	2	3	3	0.530357
379	2	33	0	3	1	1	2	4	0	2	3	1	1	1	1	53	38	7	8	1	14	52	16	18	18	2	2	2	2	0.483333
356	2	27	0	3	0	2	2	4	0	2	3	1	1	0	1	38	35	3	0	1	14	30	9	11	10	2	2	2	2	1.03571
1356	1	25	0	3	0	1	2	4	0	2	3	1	1	1	1	77	59	8	10	1	10	60	20	20	20	1	2	1	1	1.14048
350	2	31	0	3	0	1	2	4	0	2	3	1	1	0	2	59	41	10	8	0	0	72	24	24	24	1	2	1	1	1.03571
362	2	29	0	3	1	1	2	4	0	2	3	1	1	0	1	50	38	5	7	1	15	29	10	10	9	2	2	2	2	1.25238
724	2	28	0	1	0	1	2	1	0	2	3	1	1	1	1	33	20	6	7	0	8	55	18	20	17	1	1	2	0	0.852381
286	2	30	0	3	0	1	2	1	0	2	3	1	0	1	1	49	32	7	10	0	4	67	21	22	24	1	1	1	0	0.9
65	1	26	0	2	0	1	2	2	0	2	3	1	0	1	1	20	12	4	4	0	8	68	25	18	25	1	2	2	1	0.0357143
743	2	29	0	1	1	1	2	2	0	2	3	0	0	0	2	30	20	8	2	1	12	48	16	16	16	1	3	3	3	0.897619
406	2	40	1	3	1	1	2	2	0	2	3	1	1	0	1	53	38	10	5	1	9	67	24	20	23	0	1	0	1	1.22202
902	1	31	0	2	1	2	2	2	0	2	3	0	0	1	1	59	36	13	10	1	12	60	22	18	20	1	1	1	1	0.802381
1154	2	31	0	3	1	1	1	3	0	2	3	1	1	1	1	61	41	10	10	0	8	33	10	9	14	1	2	1	1	0
573	2	25	0	1	0	1	2	3	0	2	3	1	0	1	1	34	26	4	4	0	7	71	25	22	24	1	2	1	1	0.554762
476	2	33	0	2	0	1	2	3	0	2	3	1	0	0	1	37	26	4	7	1	14	68	22	28	18	1	2	2	2	0.530357
1141	2	33	0	3	0	1	2	3	0	2	3	1	0	1	2	24	17	5	2	1	11	60	24	16	20	1	1	1	0	0.636905
384	2	21	0	3	0	1	2	3	0	2	3	1	1	1	1	59	50	4	5	1	14	51	16	20	15	2	2	2	2	1.15774
593	2	32	0	1	1	1	2	3	0	2	3	1	0	0	2	35	18	10	7	0	6	48	16	16	16	1	2	1	1	1.30714
921	1	28	0	2	1	1	2	3	0	2	3	1	0	1	1	46	29	13	4	0	7	57	19	20	18	0	2	1	1	0.485714
91	1	31	0	2	1	1	2	3	0	2	3	1	1	1	2	32	26	3	3	1	9	74	25	25	24	1	1	1	1	0.0357143
1211	1	29	0	3	1	1	2	3	0	2	3	0	0	1	1	28	17	8	3	0	6	63	21	23	19	0	1	1	0	0.873214
1249	1	31	0	3	1	1	2	3	0	2	3	1	0	1	2	62	45	10	7	1	9	62	21	21	20	1	1	1	1	0.919048
951	1	35	0	3	1	2	2	3	0	2	3	1	0	1	1	41	26	8	7	0	7	62	21	19	22	2	3	3	3	1.69524
1024	2	31	0	2	0	1	2	3	0	2	3	0	0	1	2	34	26	4	4	0	0	72	24	24	24	0	0	0	0	1.68333
703	2	28	0	2	0	1	1	4	0	2	3	1	0	1	1	41	29	8	4	0	0	84	28	28	28	0	0	0	0	0.969048
1019	2	29	0	2	0	1	1	4	0	2	3	1	0	1	1	26	18	4	4	1	9	69	23	24	22	1	2	3	1	0.952381
1054	2	37	0	2	1	1	1	4	0	2	3	1	2	1	1	58	38	13	7	0	8	72	25	25	22	1	2	3	2	0.399405
469	2	29	0	2	0	2	1	4	0	2	3	1	0	1	2	22	14	4	4	0	7	72	24	24	24	1	2	1	1	0.605357
1090	2	27	0	1	0	1	2	4	0	2	3	1	0	1	1	15	15	0	0	1	10	21	6	7	8	1	1	1	1	1.03571
239	1	25	0	1	0	1	2	4	0	2	3	1	1	1	1	76	50	16	10	0	3	56	20	18	18	1	1	1	1	0
26	1	28	0	1	0	1	2	4	0	2	3	1	0	1	1	40	20	16	4	0	2	59	19	18	22	1	2	1	1	0.252976
611	2	34	0	1	0	1	2	4	0	2	3	0	0	0	1	67	35	19	13	1	13	50	17	17	16	1	1	1	1	1.33512
1076	2	30	0	1	0	1	2	4	0	2	3	1	0	1	1	50	33	10	7	0	8	55	16	19	20	2	2	2	2	0.05
601	2	29	0	1	0	1	2	4	0	2	3	1	2	1	1	40	29	7	4	1	10	53	19	19	15	2	2	2	1	0.969048
527	2	30	0	1	0	1	2	4	0	2	3	1	0	1	1	61	41	13	7	0	3	71	24	24	23	0	0	0	0	0.652381
1088	2	31	0	1	0	1	2	4	0	2	3	1	0	1	1	55	41	10	4	0	3	84	28	28	28	0	0	0	0	1.05774
552	2	29	0	1	0	1	2	4	0	2	3	1	1	1	1	25	17	4	4	0	1	77	26	24	27	0	1	1	0	0.952381
24	1	23	0	1	0	1	2	4	0	2	3	1	0	1	1	21	17	2	2	0	4	61	24	19	18	1	1	1	1	0.869048
579	2	27	0	1	0	1	2	4	0	2	3	0	2	1	2	70	47	10	13	0	6	74	26	24	24	1	1	1	0	0.12381
722	2	29	0	1	0	1	2	4	0	2	3	1	0	1	1	39	26	3	10	0	3	62	24	22	16	1	1	1	1	0.819048
1067	2	27	0	1	0	1	2	4	0	2	3	1	1	0	1	22	11	7	4	0	5	84	28	28	28	1	0	0	0	0.0625
1073	2	27	0	1	0	1	2	4	0	2	3	1	0	1	1	41	26	10	5	0	8	63	20	23	20	1	2	2	1	0.985119
1084	2	30	0	1	0	1	2	4	0	2	3	0	0	1	1	40	26	10	4	0	0	84	28	28	28	1	1	1	1	0.98869
1108	2	27	0	1	0	1	2	4	0	2	3	0	0	1	1	58	41	10	7	0	8	69	24	23	22	1	1	1	1	0.920833
1385	2	30	0	1	0	1	2	4	0	2	3	1	0	1	1	44	24	16	4	0	5	75	26	24	25	1	1	1	1	0.814286
547	2	29	0	1	0	1	2	4	0	2	3	1	0	0	2	43	26	13	4	1	9	72	24	24	24	1	1	1	0	0.6
598	2	29	0	1	0	1	2	4	0	2	3	1	1	1	1	57	39	10	8	0	6	71	24	24	23	1	2	2	1	0.804762
526	2	23	0	1	0	1	2	4	0	2	3	1	1	1	1	50	36	7	7	1	10	65	21	21	23	1	1	3	2	0.0166667
240	1	26	0	1	0	1	2	4	0	2	3	1	0	1	1	91	59	19	13	0	0	84	28	28	28	0	0	0	0	0.107143
534	2	28	0	1	0	1	2	4	0	2	3	1	0	1	1	94	59	22	13	0	4	75	26	25	24	1	2	1	1	1.30952
536	2	28	0	1	0	1	2	4	0	2	3	0	0	0	1	97	62	22	13	0	6	67	25	21	21	1	0	3	0	0
538	2	26	0	1	0	1	2	4	0	2	3	1	0	1	2	82	47	22	13	0	6	83	28	27	28	1	1	1	1	0.930952
548	2	39	1	1	0	1	2	4	0	2	3	1	0	0	1	31	20	4	7	0	2	84	28	28	28	0	1	0	0	0.545238
482	2	30	0	2	0	1	2	4	0	2	3	1	0	1	1	37	26	7	4	0	7	54	20	15	19	1	1	1	1	1.64048
1005	2	25	0	2	0	1	2	4	0	2	3	1	0	1	1	47	32	10	5	0	6	60	20	20	20	1	0	0	0	0.91369
1010	2	28	0	2	0	1	2	4	0	2	3	1	0	1	1	18	9	7	2	0	8	60	20	20	20	1	2	1	1	1.2881
606	2	30	0	2	0	1	2	4	0	2	3	1	1	1	1	67	50	10	7	1	10	57	18	21	18	1	2	1	1	0.630952
687	2	28	0	2	0	1	2	4	0	2	3	1	0	1	2	56	39	10	7	1	9	60	22	18	20	0	1	1	0	0.683929
480	2	27	0	2	0	1	2	4	0	2	3	0	1	0	3	94	62	19	13	1	12	53	21	17	15	2	3	3	2	0.275595
1398	2	27	0	2	0	1	2	4	0	2	3	1	0	1	1	37	29	4	4	0	6	72	24	24	24	0	0	0	0	1.30893
1410	2	28	0	2	0	1	2	4	0	2	3	1	0	1	1	38	29	2	7	0	7	72	24	24	24	0	0	0	0	0.8
1414	2	30	0	2	0	1	2	4	0	2	3	1	0	1	1	40	32	4	4	0	2	72	24	24	24	0	0	0	0	1.29226
1415	2	31	0	2	0	1	2	4	0	2	3	1	0	1	1	58	41	10	7	0	7	72	24	24	24	0	0	0	0	1.06786
471	2	26	0	2	0	1	2	4	0	2	3	1	0	0	2	55	38	10	7	0	6	83	28	28	27	1	1	1	0	0.17619
1189	2	28	0	2	0	1	2	4	0	2	3	1	2	1	1	37	29	4	4	0	2	84	28	28	28	1	1	1	1	0.535119
711	2	28	0	2	0	1	2	4	0	2	3	0	0	1	1	20	14	2	4	0	3	84	28	28	28	1	1	0	0	0.585119
992	2	28	0	2	0	1	2	4	0	2	3	0	0	0	1	46	35	4	7	0	5	66	23	23	20	1	1	1	1	0.529167
999	2	24	0	2	0	1	2	4	0	2	3	1	0	1	1	21	17	2	2	0	0	84	28	28	28	1	1	1	1	0.535119
1020	2	29	0	2	0	1	2	4	0	2	3	0	0	1	1	58	41	10	7	0	3	83	27	28	28	1	1	2	1	1.06905
1030	2	24	0	2	0	1	2	4	0	2	3	1	0	1	1	44	32	8	4	0	0	84	28	28	28	1	1	1	1	0.51131
1033	2	31	0	2	0	1	2	4	0	2	3	1	1	0	2	52	35	7	10	0	7	75	26	25	24	1	1	1	1	0
1039	2	35	0	2	0	1	2	4	0	2	3	1	1	0	2	40	20	10	10	0	1	70	23	24	23	1	1	0	1	0.66369
1061	2	30	0	2	0	1	2	4	0	2	3	1	0	0	1	38	29	5	4	0	4	71	25	23	23	1	2	1	1	1.06071
297	2	31	0	2	0	1	2	4	0	2	3	1	2	1	1	24	15	7	2	1	9	71	26	23	22	1	2	1	0	0.589286
1133	2	36	0	2	0	1	2	4	0	2	3	1	1	1	2	66	50	5	11	1	9	72	24	24	24	1	2	1	1	0.923214
564	2	26	0	2	0	1	2	4	0	2	3	1	1	1	1	26	18	4	4	1	11	73	25	24	24	1	2	0	1	1.37143
1027	2	29	0	2	0	1	2	4	0	2	3	0	0	1	1	28	20	4	4	1	9	68	22	24	22	1	2	1	1	1.00238
1399	2	28	0	2	0	1	2	4	0	2	3	1	0	1	1	10	6	2	2	1	10	70	23	23	24	1	1	1	1	2.04345
614	2	26	0	2	0	1	2	4	0	2	3	1	0	1	1	17	9	4	4	0	8	67	24	24	19	1	2	1	2	1.01964
1004	2	31	0	2	0	1	2	4	0	2	3	1	0	1	2	31	20	4	7	0	6	75	25	27	23	1	2	2	1	0.178571
1011	2	27	0	2	0	1	2	4	0	2	3	1	2	1	1	28	20	4	4	0	3	76	25	26	25	1	2	2	1	1.09107
1026	2	27	0	2	0	1	2	4	0	2	3	1	1	1	1	61	41	13	7	0	6	80	28	26	26	1	2	3	1	0.919048
1403	2	28	0	2	0	1	2	4	0	2	3	1	1	1	1	27	17	7	3	0	8	70	24	24	22	1	2	2	2	0.0166667
1411	2	28	0	2	0	1	2	4	0	2	3	1	0	1	1	34	26	4	4	0	6	72	24	24	24	1	2	1	1	0.266667
605	2	28	0	2	0	1	2	4	0	2	3	1	0	1	1	35	26	5	4	1	9	67	24	24	19	1	2	2	1	0
699	2	34	0	2	0	1	2	4	0	2	3	0	0	0	2	29	14	10	5	1	11	62	21	21	20	1	2	2	1	2.55
1048	2	28	0	2	0	1	2	4	0	2	3	1	0	1	1	46	29	13	4	1	10	70	27	22	21	1	2	1	1	0.257143
460	2	25	0	2	0	1	2	4	0	2	3	1	0	1	1	97	62	22	13	0	5	77	28	25	24	1	1	0	0	0.806548
396	2	22	0	3	0	1	2	4	0	2	3	0	1	0	1	29	24	5	0	0	1	24	8	8	8	1	2	1	1	1.21905
744	2	27	0	3	0	1	2	4	0	2	3	1	2	1	1	40	30	7	3	0	8	36	12	12	12	1	2	1	1	1.03571
287	2	28	0	3	0	1	2	4	0	2	3	1	2	1	1	46	32	10	4	1	9	58	19	21	18	1	1	1	2	0.85119
326	2	34	0	3	0	1	2	4	0	2	3	1	1	1	1	35	29	4	2	1	10	57	22	17	18	1	1	2	1	0.902976
1329	2	33	0	3	0	1	2	4	0	2	3	1	1	1	1	31	23	4	4	1	9	60	27	14	19	1	1	0	1	0.622024
828	2	29	0	3	0	1	2	4	0	2	3	1	1	0	1	52	38	10	4	0	6	45	15	16	14	1	2	1	1	0.278571
830	2	30	0	3	0	1	2	4	0	2	3	1	1	1	1	36	30	4	2	0	6	50	17	17	16	1	2	1	1	0.552381
311	2	31	0	3	0	1	2	4	0	2	3	1	0	1	1	67	47	10	10	1	12	60	20	18	22	1	3	1	2	0.890476
1128	2	30	0	3	0	1	2	4	0	2	3	1	1	1	1	41	32	5	4	1	10	54	21	17	16	1	3	1	2	0.62381
1199	2	28	0	3	0	1	2	4	0	2	3	1	0	0	2	48	38	5	5	1	11	48	16	16	16	1	3	2	1	0.580952
1413	2	32	0	3	0	1	2	4	0	2	3	1	1	0	2	25	17	4	4	1	16	60	22	19	19	1	2	2	2	1.27143
195	1	31	0	3	0	1	2	4	0	2	3	1	2	1	1	82	62	13	7	1	13	60	20	20	20	1	1	1	1	0.322024
147	2	40	1	3	0	1	2	4	0	2	3	1	1	1	1	36	26	8	2	1	15	48	16	16	16	2	0	0	0	0.725
382	2	38	1	3	0	1	2	4	0	2	3	1	1	0	2	60	45	10	5	1	17	49	15	16	18	2	2	2	3	1.43214
1244	1	21	0	3	0	1	2	4	0	2	3	1	1	1	1	19	14	3	2	0	3	78	28	28	22	0	0	0	0	0.660714
1308	2	28	0	3	0	1	2	4	0	2	3	1	0	1	1	67	44	13	10	0	0	81	27	26	28	0	0	0	0	0.593452
1240	1	32	0	3	0	1	2	4	0	2	3	1	1	0	1	46	35	7	4	0	4	62	24	18	20	1	2	1	1	0.543452
261	2	26	0	3	0	1	2	4	0	2	3	1	0	1	2	58	44	10	4	0	7	69	23	24	22	1	2	1	0	0.854167
262	2	36	0	3	0	1	2	4	0	2	3	1	1	1	1	35	26	7	2	0	8	72	24	24	24	1	1	1	1	0.270833
304	2	28	0	3	0	1	2	4	0	2	3	1	0	1	1	33	23	5	5	0	3	74	26	24	24	0	1	1	0	0.651786
319	2	29	0	3	0	1	2	4	0	2	3	1	0	1	1	67	50	10	7	0	6	77	25	27	25	1	1	1	1	0.769048
323	2	30	0	3	0	1	2	4	0	2	3	1	2	1	1	27	23	2	2	0	5	69	27	22	20	1	1	1	1	0.935714
142	2	28	0	3	0	1	2	4	0	2	3	1	1	1	1	38	32	4	2	0	5	78	28	27	23	1	1	1	1	0.751786
146	2	29	0	3	0	1	2	4	0	2	3	1	0	1	1	70	50	10	10	0	7	80	25	28	27	1	1	0	0	0.418452
155	2	28	0	3	0	1	2	4	0	2	3	1	0	1	1	47	38	5	4	0	5	75	26	25	24	1	1	2	1	0.366667
162	2	25	0	3	0	1	2	4	0	2	3	1	1	1	1	59	48	7	4	0	6	75	28	22	25	1	1	1	1	0.885714
1127	2	23	0	3	0	1	2	4	0	2	3	0	1	1	1	56	39	10	7	0	4	76	26	25	25	0	1	0	1	0.55
1149	2	29	0	3	0	1	2	4	0	2	3	1	1	1	1	55	41	10	4	0	3	66	23	20	23	1	2	0	1	1.03095
1155	2	26	0	3	0	1	2	4	0	2	3	1	1	1	1	52	35	13	4	0	4	66	24	21	21	1	1	1	1	1.80655
1159	2	36	0	3	0	1	2	4	0	2	3	1	0	1	1	46	32	7	7	0	5	72	24	24	24	1	2	1	1	0.804167
1167	2	29	0	3	0	1	2	4	0	2	3	1	2	1	1	34	23	7	4	0	7	74	24	26	24	1	1	0	1	0.571429
1181	2	30	0	3	0	1	2	4	0	2	3	1	0	1	1	40	32	4	4	0	8	72	25	24	23	1	1	1	0	0.567262
814	2	29	0	3	0	1	2	4	0	2	3	1	1	1	1	52	38	7	7	0	8	72	24	24	24	1	1	1	1	0.894048
1269	2	25	0	3	0	1	2	4	0	2	3	1	0	1	1	30	21	4	5	0	5	77	26	24	27	1	1	1	1	1.25893
1284	2	30	0	3	0	1	2	4	0	2	3	1	0	1	1	32	26	2	4	0	0	78	28	26	24	1	1	1	1	0.366667
1289	2	27	0	3	0	1	2	4	0	2	3	1	0	1	1	49	38	7	4	0	0	71	23	24	24	1	2	1	1	0.711905
1245	1	34	0	3	0	1	2	4	0	2	3	1	0	0	2	46	35	7	4	1	10	74	27	24	23	1	2	0	0	2.30238
278	2	30	0	3	0	1	2	4	0	2	3	1	0	1	1	55	41	7	7	1	12	71	28	21	22	1	2	1	1	0.720833
316	2	27	0	3	0	1	2	4	0	2	3	1	0	0	2	29	20	7	2	1	9	67	24	23	20	1	2	2	1	0.729167
163	2	30	0	3	0	1	2	4	0	2	3	1	1	1	1	49	29	13	7	1	9	77	26	26	25	1	2	1	1	0.769048
1126	2	28	0	3	0	1	2	4	0	2	3	0	1	1	1	55	41	7	7	1	9	76	27	24	25	1	2	0	0	0.05
796	2	27	0	3	0	1	2	4	0	2	3	1	2	0	1	29	15	7	7	1	14	65	22	20	23	1	2	1	2	0.114881
804	2	27	0	3	0	1	2	4	0	2	3	1	1	0	2	53	36	10	7	1	10	70	24	24	22	1	2	1	2	0.988095
815	2	29	0	3	0	1	2	4	0	2	3	1	2	1	1	53	44	5	4	1	10	76	26	24	26	1	1	1	0	1
668	2	29	0	3	0	1	2	4	0	2	3	1	0	1	1	47	27	13	7	1	9	70	22	24	24	1	1	1	1	0.142857
734	2	27	0	3	0	1	2	4	0	2	3	1	0	0	2	41	35	4	2	1	11	62	24	19	19	1	1	1	1	0.655952
347	2	31	0	3	0	1	2	4	0	2	3	1	0	1	1	65	44	16	5	0	0	72	24	24	24	1	2	1	1	0
348	2	28	0	3	0	1	2	4	0	2	3	1	0	1	1	60	44	11	5	0	0	72	24	24	24	1	2	1	1	0
409	2	28	0	3	0	1	2	4	0	2	3	1	0	0	3	67	47	10	10	0	7	84	28	28	28	1	2	1	1	1.30238
1290	2	26	0	3	0	1	2	4	0	2	3	1	0	1	1	25	21	0	4	0	0	78	26	27	25	1	1	2	2	0.819048
1300	2	33	0	3	0	1	2	4	0	2	3	1	1	0	1	34	20	7	7	0	7	75	25	25	25	1	2	2	1	0.326786
1418	2	29	0	3	0	1	2	4	0	2	3	1	2	1	2	58	44	10	4	0	6	62	23	20	19	1	2	2	1	1.03571
241	2	35	0	3	0	1	2	4	0	2	3	1	0	0	1	44	32	7	5	1	11	64	18	23	23	1	2	2	1	1.00238
275	2	26	0	3	0	1	2	4	0	2	3	0	1	0	2	74	53	10	11	1	12	66	22	24	20	1	2	1	2	0.669048
657	2	25	0	3	0	1	2	4	0	2	3	0	0	0	1	27	18	2	7	1	11	76	28	22	26	1	2	1	1	0.509524
735	2	31	0	3	0	1	2	4	0	2	3	1	0	0	2	46	35	7	4	1	11	63	28	18	17	1	2	1	1	0.852381
1255	2	30	0	3	0	1	2	4	0	2	3	1	1	0	2	43	29	10	4	1	11	63	21	23	19	2	2	3	3	0.969048
200	1	34	0	3	0	1	2	4	0	2	3	1	2	1	1	97	62	22	13	0	0	72	24	24	24	0	0	0	0	0.322024
1381	1	26	0	3	0	1	2	4	0	2	3	1	1	1	1	97	62	22	13	0	0	84	28	28	28	0	0	0	0	0
1347	1	24	0	3	0	1	2	4	0	2	3	1	1	1	1	88	59	16	13	0	4	66	23	20	23	1	2	2	1	0
228	1	30	0	1	1	1	2	4	0	2	3	1	1	1	1	55	35	13	7	0	0	51	19	16	16	1	1	1	0	0.728571
1082	2	30	0	1	1	1	2	4	0	2	3	0	1	1	2	23	15	4	4	1	18	57	20	19	18	1	2	1	1	0.819643
1085	2	28	0	1	1	1	2	4	0	2	3	1	0	0	1	41	32	2	7	1	15	45	19	17	9	1	1	1	1	1.35774
1091	2	32	0	1	1	1	2	4	0	2	3	1	1	0	1	39	21	13	5	1	9	57	18	21	18	1	1	1	1	0.627381
1102	2	32	0	1	1	1	2	4	0	2	3	1	0	0	2	34	20	7	7	0	4	59	22	21	16	1	2	1	1	1.18095
661	2	39	1	1	1	1	2	4	0	2	3	1	1	0	1	9	6	3	0	0	5	52	18	18	16	1	2	2	2	1.52917
531	2	38	1	1	1	1	2	4	0	2	3	1	1	1	1	44	27	10	7	1	20	47	18	14	15	2	3	1	1	0.529167
1384	2	30	0	1	1	1	2	4	0	2	3	0	0	1	1	65	47	16	2	0	0	70	22	25	23	1	1	1	1	0.405357
1391	2	28	0	1	1	1	2	4	0	2	3	1	0	1	1	5	3	2	0	0	4	72	24	24	24	0	1	0	0	0.930952
1072	2	26	0	1	1	1	2	4	0	2	3	1	0	1	1	37	29	4	4	1	9	82	28	28	26	0	1	1	1	1.16369
600	2	27	0	1	1	1	2	4	0	2	3	1	2	1	1	58	41	10	7	1	14	63	21	22	20	1	1	1	2	0.670833
1409	2	27	0	2	1	1	2	4	0	2	3	1	0	1	1	52	35	10	7	0	8	60	20	20	20	1	2	1	1	0
604	2	33	0	2	1	1	2	4	0	2	3	1	0	1	1	3	3	0	0	0	7	48	16	16	16	2	3	2	1	0.680952
609	2	33	0	2	1	1	2	4	0	2	3	1	2	1	1	88	59	19	10	0	1	48	16	16	16	1	0	0	0	0.683333
419	2	29	0	2	1	1	2	4	0	2	3	1	1	1	1	43	27	8	8	0	3	72	24	24	24	1	1	1	0	0
450	2	35	0	2	1	1	2	4	0	2	3	1	2	1	2	61	47	7	7	0	8	70	28	20	22	1	1	1	1	0.288095
486	2	27	0	2	1	1	2	4	0	2	3	1	0	1	2	20	14	4	2	0	7	67	23	24	20	1	2	2	1	1.16905
487	2	33	0	2	1	1	2	4	0	2	3	0	0	1	1	57	42	5	10	0	5	82	28	28	26	1	1	2	0	0.892262
637	2	33	0	2	1	1	2	4	0	2	3	1	1	1	2	56	38	10	8	0	3	74	27	25	22	1	1	1	0	0.311905
714	2	37	0	2	1	1	2	4	0	2	3	1	1	1	1	50	32	8	10	0	7	63	21	21	21	1	2	1	1	0.685119
455	2	33	0	2	1	1	2	4	0	2	3	1	0	0	1	43	29	7	7	1	10	61	20	20	21	1	1	2	2	0.966667
481	2	30	0	2	1	1	2	4	0	2	3	0	1	0	2	23	15	4	4	1	13	66	22	20	24	1	2	2	1	0.311905
633	2	32	0	2	1	1	2	4	0	2	3	1	2	1	1	49	35	7	7	1	9	68	24	22	22	2	2	3	1	1.4619
1423	2	33	0	2	1	1	2	4	0	2	3	0	1	1	1	42	36	2	4	1	10	72	24	24	24	1	2	2	1	0
318	2	35	0	3	1	1	2	4	0	2	3	1	2	1	1	79	59	13	7	1	17	29	11	9	9	1	1	0	1	0.710119
753	2	36	0	3	1	1	2	4	0	2	3	1	1	0	2	40	26	10	4	0	8	44	16	19	9	1	2	0	0	1.03571
1283	2	28	0	3	1	1	2	4	0	2	3	1	0	1	1	28	24	2	2	0	0	57	19	20	18	0	1	1	1	0.819048
811	2	29	0	3	1	1	2	4	0	2	3	1	0	1	1	53	41	10	2	1	9	60	25	20	15	1	1	2	1	1.10833
736	2	29	0	3	1	1	2	4	0	2	3	1	0	1	1	58	47	4	7	1	11	47	17	16	14	1	2	1	1	0.121429
375	2	36	0	3	1	1	2	4	0	2	3	1	1	0	1	66	56	5	5	1	11	48	17	17	14	2	2	2	1	1.03571
306	2	32	0	3	1	1	2	4	0	2	3	1	1	0	1	55	38	10	7	1	9	60	21	18	21	1	3	1	1	0.619048
825	2	34	0	3	1	1	2	4	0	2	3	1	0	0	1	53	41	5	7	1	11	57	20	17	20	1	1	2	1	1.00476
1341	1	27	0	3	1	1	2	4	0	2	3	1	1	1	1	94	62	19	13	0	2	46	15	17	14	1	0	1	0	0
338	2	31	0	3	1	1	2	4	0	2	3	1	2	0	1	63	50	8	5	0	0	84	28	28	28	0	0	0	0	1.28452
305	2	30	0	3	1	1	2	4	0	2	3	1	0	0	2	47	32	8	7	0	8	67	24	21	22	1	2	1	1	0.357143
1130	2	36	0	3	1	1	2	4	0	2	3	1	2	0	1	61	41	13	7	0	6	70	27	22	21	1	1	1	1	0.733333
1192	2	34	0	3	1	1	2	4	0	2	3	1	0	1	1	52	38	7	7	0	8	66	24	21	21	1	2	2	1	0.451786
817	2	29	0	3	1	1	2	4	0	2	3	1	2	1	2	34	29	3	2	0	2	83	28	27	28	1	1	1	1	1.06429
641	2	33	0	3	1	1	2	4	0	2	3	1	0	1	1	49	35	10	4	0	8	72	24	24	24	1	1	1	1	1.03571
659	2	30	0	3	1	1	2	4	0	2	3	1	0	1	1	35	21	7	7	0	8	66	23	22	21	0	1	0	0	1.77143
741	2	33	0	3	1	1	2	4	0	2	3	1	1	1	1	45	36	7	2	0	3	62	26	17	19	1	0	1	0	1.52917
754	2	27	0	3	1	1	2	4	0	2	3	1	0	1	1	49	32	7	10	0	4	73	25	24	24	1	1	0	0	0.802381
775	2	33	0	3	1	1	2	4	0	2	3	1	0	1	1	67	44	16	7	0	6	84	28	28	28	1	1	1	1	0.652381
787	2	30	0	3	1	1	2	4	0	2	3	1	0	1	1	37	23	10	4	0	0	77	26	26	25	1	2	1	1	1.03393
788	2	35	0	3	1	1	2	4	0	2	3	1	0	1	1	29	17	5	7	0	0	64	22	22	20	1	2	1	0	0.688095
1274	2	29	0	3	1	1	2	4	0	2	3	1	0	0	1	23	14	4	5	0	1	70	22	22	26	1	2	1	1	0.584524
1291	2	30	0	3	1	1	2	4	0	2	3	1	0	0	1	24	17	2	5	0	0	72	24	24	24	1	1	1	0	0.85
413	2	33	0	3	1	1	2	4	0	2	3	1	1	0	2	76	50	19	7	1	9	71	23	24	24	1	1	0	1	0.816667
1212	1	29	0	3	1	1	2	4	0	2	3	1	2	0	1	61	44	13	4	1	14	67	20	24	23	1	1	0	1	0.17619
310	2	37	0	3	1	1	2	4	0	2	3	1	0	1	2	55	38	10	7	1	15	66	24	19	23	1	2	1	1	0.441071
1151	2	28	0	3	1	1	2	4	0	2	3	1	0	0	2	50	41	2	7	0	7	69	24	24	21	1	3	2	1	0.445833
383	2	32	0	3	1	1	2	4	0	2	3	1	1	0	2	53	41	7	5	1	17	63	22	22	19	2	2	2	2	0.523214
1361	1	35	0	3	1	1	2	4	0	2	3	1	2	1	1	97	62	22	13	0	0	72	24	24	24	0	0	0	0	0.534524
496	2	31	0	1	0	2	2	4	0	2	3	1	0	1	1	14	12	2	0	0	0	67	22	21	24	1	0	1	1	0.705952
1035	2	30	0	2	0	2	2	4	0	2	3	1	0	1	2	58	44	10	4	0	6	83	28	28	27	1	1	1	1	1.2256
1434	2	27	0	2	0	2	2	4	0	2	3	1	0	1	1	24	18	2	4	0	5	84	28	28	28	1	0	0	0	0.142857
901	1	32	0	2	0	2	2	4	0	2	3	0	0	1	2	40	29	4	7	1	10	66	24	21	21	1	2	1	1	0.289881
446	2	31	0	2	0	2	2	4	0	2	3	1	1	0	2	43	29	10	4	1	15	70	25	24	21	1	1	1	2	0.919048
678	2	28	0	3	0	2	2	4	0	2	3	1	1	1	1	35	26	5	4	0	7	57	19	20	18	1	2	2	2	0.933333
1180	2	24	0	3	0	2	2	4	0	2	3	0	1	0	1	31	26	3	2	0	4	40	11	16	13	3	3	2	3	1.36429
968	1	28	0	3	0	2	2	4	0	2	3	1	0	1	1	41	32	5	4	0	6	78	27	27	24	1	2	1	1	1.1125
246	2	26	0	3	0	2	2	4	0	2	3	1	0	1	1	32	24	4	4	0	5	74	26	25	23	1	1	1	1	2.4375
282	2	28	0	3	0	2	2	4	0	2	3	1	0	0	1	47	35	5	7	0	5	72	24	24	24	1	1	1	1	0.140476
1161	2	29	0	3	0	2	2	4	0	2	3	1	1	1	1	53	44	2	7	0	5	66	24	21	21	1	2	1	1	1.22083
770	2	23	0	3	0	2	2	4	0	2	3	1	0	1	2	31	23	4	4	0	0	72	24	24	24	1	2	1	1	0.514286
843	1	25	0	1	1	2	2	4	0	2	3	1	0	1	1	13	2	7	4	1	9	62	21	18	23	1	1	1	1	0.347024
913	1	29	0	2	1	2	2	4	0	2	3	1	0	1	1	58	41	10	7	0	6	62	24	20	18	1	2	0	1	1.17917
738	2	27	0	3	1	2	2	4	0	2	3	1	2	0	1	50	39	7	4	0	6	60	23	18	19	1	1	1	1	0.82619
253	2	36	0	3	1	2	2	4	0	2	3	1	0	0	1	49	35	10	4	1	9	60	28	16	16	1	0	1	0	0.261905
1394	2	25	0	2	1	1	1	4	0	2	3	0	0	1	1	55	41	7	7	0	7	72	24	24	24	1	0	0	0	0.367262
229	1	25	0	1	0	1	2	4	0	2	3	1	2	1	1	45	32	11	2	0	7	64	23	23	18	1	0	0	0	1.325
69	1	29	0	2	0	1	2	4	0	2	3	1	0	1	1	14	6	4	4	1	12	48	16	16	16	1	2	2	2	0.558333
171	1	28	0	3	0	1	2	4	0	2	3	1	0	1	1	94	62	19	13	0	2	60	21	18	21	1	0	0	0	0.330357
271	2	24	0	3	0	1	2	4	0	2	3	1	0	1	2	52	32	13	7	1	10	67	21	23	23	1	2	1	1	0.616667
655	2	29	0	3	0	1	2	4	0	2	3	1	0	1	1	58	44	4	10	1	10	82	28	28	26	1	1	1	1	0.786905
25	1	34	0	1	1	1	2	4	0	2	3	1	0	1	2	44	32	7	5	0	8	80	27	26	27	1	1	1	1	0.604167
189	1	28	0	3	1	1	2	4	0	2	3	1	2	0	1	74	53	13	8	0	6	42	12	18	12	0	0	1	2	0
930	1	26	0	2	0	1	2	4	0	2	3	1	2	1	1	44	30	7	7	1	9	75	26	27	22	1	2	1	1	0.204762
1247	1	24	0	3	0	1	2	4	0	2	3	0	0	1	1	24	18	2	4	1	9	67	24	24	19	2	3	3	3	0.930357
418	2	36	0	3	1	1	2	2	1	2	3	1	0	1	1	30	26	4	0	1	10	68	23	22	23	0	0	0	0	1.06429
1292	2	36	0	3	0	1	2	4	1	2	3	1	0	1	1	37	26	4	7	0	4	67	22	22	23	1	2	1	1	0.75
938	1	27	0	2	0	2	2	2	1	2	3	0	0	0	2	18	12	4	2	1	11	82	28	27	27	1	2	1	1	0.341071
76	1	20	0	2	0	1	2	3	1	2	3	0	0	1	1	38	26	8	4	0	8	53	18	18	17	1	1	1	1	0.881548
1267	2	36	0	3	1	1	1	4	1	2	3	1	0	0	1	65	50	8	7	1	14	53	17	17	19	1	1	1	1	1.02798
517	2	28	0	1	1	1	2	4	1	2	3	1	0	1	1	23	14	4	5	0	7	69	24	23	22	1	0	0	0	0.142857
789	2	33	0	2	0	1	2	3	1	2	3	1	1	1	1	15	11	4	0	0	5	61	22	17	22	1	1	1	1	1.30655
1395	2	38	1	2	0	1	2	3	1	2	3	0	0	1	1	34	23	7	4	0	2	71	24	23	24	1	1	1	1	0.632738
94	1	32	0	2	1	1	2	3	1	2	3	1	0	0	1	49	35	10	4	1	9	68	23	24	21	1	1	1	1	1.70119
1200	2	34	0	3	1	1	2	3	1	2	3	0	0	1	2	55	38	10	7	1	9	63	21	21	21	1	1	0	1	1.49286
841	1	34	0	1	1	2	2	3	1	2	3	0	1	0	2	55	38	10	7	1	9	62	22	20	20	2	2	2	2	0.855952
1223	1	22	0	3	0	1	2	3	1	2	3	1	0	1	1	23	17	4	2	0	6	65	23	23	19	1	1	1	1	1.03571
13	1	27	0	1	0	1	2	4	1	2	3	1	0	1	1	34	23	7	4	0	4	49	15	18	16	0	1	1	0	2.65
529	2	33	0	1	0	1	2	4	1	2	3	1	0	0	2	94	59	22	13	1	22	56	19	18	19	2	1	1	1	1.13571
1014	2	24	0	2	0	1	2	4	1	2	3	0	0	1	1	20	14	2	4	0	2	74	26	24	24	1	1	1	1	0.0166667
1115	2	25	0	3	0	1	2	4	1	2	3	0	0	1	1	39	33	4	2	0	0	48	16	16	16	2	2	1	1	0.347619
1318	2	30	0	3	0	1	2	1	1	2	3	1	2	0	2	47	30	10	7	1	19	60	22	21	17	2	2	2	1	1.40417
1139	2	29	0	3	0	1	2	2	1	2	3	1	2	0	1	59	41	13	5	0	2	84	28	28	28	1	2	2	0	2.16786
1017	2	26	0	2	0	1	2	3	1	2	3	1	1	1	1	25	17	4	4	0	4	60	20	20	20	1	2	1	1	1.0381
429	2	29	0	2	0	1	2	3	1	2	3	1	0	0	2	43	29	7	7	1	10	60	23	18	19	1	1	1	1	0.388095
765	2	35	0	3	1	1	2	3	1	2	3	1	0	1	1	37	29	4	4	0	2	81	27	28	26	1	1	1	1	0.560119
984	1	40	1	3	1	1	2	3	1	2	3	1	0	0	2	43	26	10	7	1	12	72	24	24	24	1	2	1	1	0.716667
1086	2	32	0	1	1	1	2	3	1	2	3	1	1	1	1	40	26	10	4	0	7	68	24	22	22	1	1	1	1	1.00238
1116	2	26	0	3	1	1	1	4	1	2	3	1	0	0	2	29	21	4	4	1	10	64	23	19	22	2	2	2	1	0.791667
1112	2	27	0	1	0	1	2	4	1	2	3	0	0	0	1	29	17	7	5	0	6	48	16	16	16	1	0	1	1	3.02381
541	2	28	0	1	0	1	2	4	1	2	3	1	0	1	1	52	38	10	4	0	3	71	24	24	23	0	0	0	0	1.32381
568	2	28	0	1	0	1	2	4	1	2	3	1	0	0	3	40	32	4	4	0	7	81	28	26	27	1	1	0	0	0.880357
750	2	35	0	1	0	1	2	4	1	2	3	1	0	0	1	49	38	7	4	0	7	72	24	24	24	1	1	1	1	0.141667
39	1	26	0	1	0	1	2	4	1	2	3	0	0	1	1	20	14	4	2	1	9	76	25	25	26	1	2	2	1	1.00238
492	2	30	0	1	0	1	2	4	1	2	3	0	0	1	1	20	14	4	2	0	8	73	28	22	23	1	3	2	1	0.625
786	2	32	0	1	0	1	2	4	1	2	3	1	0	1	2	23	14	5	4	0	0	72	24	24	24	1	3	1	1	0.573214
555	2	30	0	1	0	1	2	4	1	2	3	1	2	1	1	28	20	4	4	1	11	63	20	25	18	1	1	2	2	1.15119
607	2	29	0	2	0	1	2	4	1	2	3	1	2	1	1	73	47	13	13	1	12	47	11	18	18	1	1	1	1	1.82143
1015	2	30	0	2	0	1	2	4	1	2	3	1	0	1	1	32	23	7	2	0	8	57	24	16	17	1	2	2	2	0.618452
1402	2	28	0	2	0	1	2	4	1	2	3	1	0	1	1	22	14	4	4	1	9	58	18	21	19	1	2	2	1	1.0381
443	2	29	0	2	0	1	2	4	1	2	3	1	0	1	1	43	35	4	4	0	6	66	21	22	23	1	2	1	1	0.330952
459	2	32	0	2	0	1	2	4	1	2	3	1	0	1	1	32	23	5	4	0	4	84	28	28	28	1	2	1	1	0.629167
997	2	29	0	2	0	1	2	4	1	2	3	1	0	0	1	31	20	7	4	0	7	66	28	22	16	1	3	0	0	0.869048
1401	2	26	0	2	0	1	2	4	1	2	3	1	1	1	2	44	35	7	2	0	4	83	28	28	27	1	1	1	1	0.25
483	2	32	0	2	0	1	2	4	1	2	3	1	1	1	1	40	23	10	7	1	10	72	24	24	24	1	1	1	1	0.580952
1430	2	27	0	2	0	1	2	4	1	2	3	1	0	0	2	31	20	7	4	1	9	68	25	21	22	1	1	2	2	0
705	2	28	0	2	0	1	2	4	1	2	3	0	0	1	1	14	12	0	2	0	6	66	22	23	21	1	2	2	1	0.811905
462	2	31	0	2	0	1	2	4	1	2	3	1	0	1	1	58	41	7	10	1	11	63	18	24	21	2	2	2	2	0.652381
685	2	38	1	2	0	1	2	4	1	2	3	1	0	1	2	28	14	10	4	0	6	69	22	24	23	1	2	1	1	0.869048
243	2	32	0	3	0	1	2	4	1	2	3	1	2	1	1	34	23	7	4	1	14	33	13	8	12	1	2	1	1	0
309	2	29	0	3	0	1	2	4	1	2	3	1	2	0	2	76	56	13	7	1	9	48	16	16	16	1	1	1	1	1.0756
345	2	27	0	3	0	1	2	4	1	2	3	1	0	1	1	60	44	11	5	0	0	44	13	18	13	1	2	1	1	0
415	2	32	0	3	0	1	2	4	1	2	3	1	0	1	1	55	38	13	4	1	11	56	20	15	21	2	2	2	2	0.876786
1147	2	33	0	3	0	1	2	4	1	2	3	1	0	0	2	49	38	7	4	1	9	49	17	16	16	1	2	2	2	0.242857
468	2	31	0	3	0	1	2	4	1	2	3	1	0	1	1	52	38	7	7	0	8	79	26	28	25	1	2	2	1	0.205357
270	2	29	0	3	0	1	2	4	1	2	3	0	1	1	1	41	32	7	2	0	8	64	23	19	22	1	1	1	1	0.759524
302	2	26	0	3	0	1	2	4	1	2	3	1	0	1	1	64	47	10	7	0	6	68	22	22	24	1	2	1	1	0.672619
150	2	32	0	3	0	1	2	4	1	2	3	1	1	0	2	56	38	11	7	0	5	61	24	20	17	1	1	1	1	0.674405
1122	2	31	0	3	0	1	2	4	1	2	3	1	1	0	2	49	35	4	10	0	8	76	26	24	26	1	1	1	1	1.2119
774	2	29	0	3	0	1	2	4	1	2	3	1	1	1	1	61	44	10	7	0	4	84	28	28	28	1	1	0	0	0.486905
273	2	34	0	3	0	1	2	4	1	2	3	1	0	1	2	64	47	10	7	1	9	64	23	20	21	1	1	0	0	1.42262
688	2	29	0	3	0	1	2	4	1	2	3	1	2	1	2	41	29	7	5	1	14	64	22	19	23	1	2	2	1	1.16845
823	2	37	0	3	0	1	2	4	1	2	3	1	2	0	1	55	44	7	4	1	10	72	24	24	24	1	2	2	1	0.561905
762	2	32	0	2	1	1	2	4	1	2	3	1	1	1	1	71	50	11	10	1	9	62	22	19	21	0	0	0	0	0.459524
451	2	34	0	2	1	1	2	4	1	2	3	1	0	0	2	52	38	10	4	0	5	84	28	28	28	1	2	1	1	0.0166667
679	2	31	0	2	1	1	2	4	1	2	3	0	0	1	1	35	23	10	2	0	2	84	28	28	28	0	1	0	0	0.630952
995	2	32	0	2	1	1	2	4	1	2	3	1	0	1	1	50	35	10	5	0	7	71	24	23	24	1	2	1	1	1.03095
636	2	36	0	2	1	1	2	4	1	2	3	1	2	1	1	76	53	16	7	1	9	70	24	24	22	1	1	0	1	0.890476
372	2	26	0	3	1	1	2	4	1	2	3	1	1	1	1	24	21	3	0	0	8	55	20	17	18	1	1	1	0	1.39345
313	2	32	0	3	1	1	2	4	1	2	3	1	1	1	2	52	35	10	7	0	6	56	20	20	16	1	2	1	1	0.321429
647	2	39	1	3	1	1	2	4	1	2	3	1	0	0	1	49	38	7	4	1	11	53	21	16	16	1	2	0	1	2.0381
140	2	28	0	3	1	1	2	4	1	2	3	1	0	0	1	77	54	13	10	0	8	75	27	24	24	1	1	1	1	0.698214
693	2	37	0	3	1	1	2	4	1	2	3	0	0	1	1	67	44	13	10	0	0	72	24	24	24	1	0	0	0	0.680357
1296	2	35	0	3	1	1	2	4	1	2	3	1	0	1	1	46	35	7	4	0	4	72	24	24	24	1	1	1	1	0.484524
333	2	29	0	3	1	1	2	4	1	2	3	1	0	0	1	49	38	7	4	1	11	75	27	25	23	1	1	2	1	0.694048
644	2	34	0	3	1	1	2	4	1	2	3	1	0	0	1	52	35	10	7	1	9	84	28	28	28	1	2	1	1	0.419048
755	2	29	0	3	1	1	2	4	1	2	3	1	1	1	1	56	38	13	5	1	13	68	26	21	21	1	1	1	1	1.6369
1270	2	35	0	3	1	1	2	4	1	2	3	1	1	0	1	70	47	13	10	1	14	67	23	23	21	1	2	1	1	0
346	2	34	0	3	1	1	2	4	1	2	3	1	0	1	1	71	47	19	5	0	0	72	24	24	24	1	2	1	1	0
1157	2	41	1	3	1	1	2	4	1	2	3	1	1	1	1	43	29	10	4	0	7	80	28	27	25	1	2	0	1	1.20238
1277	2	41	1	3	1	1	2	4	1	2	3	1	1	0	1	23	23	0	0	0	6	78	27	24	27	1	1	1	1	0.424405
1152	2	41	1	3	1	1	2	4	1	2	3	1	1	1	1	46	35	7	4	1	12	64	28	18	18	1	1	2	2	0.570238
857	1	29	0	1	0	2	2	4	1	2	3	1	0	1	1	55	38	10	7	0	5	79	27	25	27	1	1	0	1	0.902381
887	1	30	0	1	0	2	2	4	1	2	3	1	0	1	2	22	14	4	4	0	8	69	23	22	24	1	3	1	1	0.766667
1083	2	28	0	1	0	2	2	4	1	2	3	1	0	1	1	27	20	7	0	0	4	65	23	21	21	1	1	1	1	1.10893
1003	2	34	0	2	0	2	2	4	1	2	3	1	0	0	2	20	14	4	2	1	14	55	16	22	17	1	2	1	1	0.455357
720	2	34	0	1	1	2	2	4	1	2	3	0	1	1	1	58	47	7	4	1	11	48	16	16	16	1	1	1	1	0.24881
922	1	37	0	2	1	2	2	4	1	2	3	1	0	0	2	52	38	10	4	0	7	71	24	23	24	1	1	1	0	1.06726
653	2	29	0	3	1	2	2	4	1	2	3	1	1	1	1	56	39	7	10	1	10	70	25	25	20	1	1	1	1	0.596429
398	2	38	1	3	0	1	2	4	1	2	3	0	1	0	1	45	42	3	0	1	30	24	8	8	8	1	2	1	1	0.585119
124	1	33	0	1	1	1	2	4	1	2	3	1	1	1	1	97	62	22	13	0	6	60	20	20	20	1	1	2	2	0.869048
870	1	29	0	1	0	2	2	4	1	2	3	1	0	1	2	31	20	7	4	1	10	81	28	27	26	1	1	0	0	0.307143
942	1	27	0	3	0	2	2	4	1	2	3	1	0	1	1	44	33	4	7	1	12	56	18	20	18	1	3	3	2	0.39881
933	1	31	0	2	1	2	2	4	1	2	3	1	1	1	1	43	26	10	7	0	5	76	25	27	24	1	1	1	1	1.6125
625	2	25	0	1	0	1	2	4	1	2	3	1	1	1	2	43	32	7	4	1	10	52	19	17	16	1	2	1	1	0.845833
1225	1	26	0	3	1	1	2	3	0	1	4	0	0	1	1	30	24	6	0	0	6	67	24	24	19	0	1	1	0	0.733333
294	2	38	1	2	1	1	2	4	0	2	4	1	1	1	1	55	32	19	4	0	6	64	24	20	20	1	1	1	1	0.310119
1208	1	24	0	3	1	1	2	2	0	1	4	0	0	0	2	41	29	9	3	0	8	75	25	28	22	1	2	3	1	0.319048
56	1	35	0	2	1	1	2	1	0	1	4	1	0	1	1	35	23	7	5	0	6	61	24	20	17	0	1	0	0	0.615476
1235	1	28	0	3	1	1	2	2	0	1	4	1	0	1	2	58	41	10	7	0	6	50	16	16	18	1	2	1	1	0.6875
1117	2	29	0	3	1	1	2	3	0	1	4	1	0	1	1	36	29	5	2	1	11	47	16	16	15	1	0	0	0	0.661905
971	1	24	0	3	0	1	2	3	0	1	4	0	1	1	1	47	33	10	4	0	6	64	19	22	23	1	1	1	0	0.37381
800	2	26	0	3	1	1	2	2	0	1	4	1	0	1	1	30	24	2	4	0	5	48	16	16	16	1	2	1	2	0.5625
663	2	32	0	3	1	1	2	3	0	1	4	1	0	0	1	26	20	4	2	1	9	47	16	16	15	1	2	2	1	0.265476
1256	2	28	0	3	1	1	2	3	0	1	4	1	2	0	1	6	6	0	0	0	2	80	27	28	25	1	1	1	1	0.975
493	2	26	0	1	1	2	2	3	0	1	4	0	0	1	1	35	29	4	2	0	8	64	23	21	20	1	1	1	0	0.733333
619	2	29	0	2	1	1	2	4	0	1	4	0	0	1	1	85	62	10	13	1	14	53	18	19	16	1	1	1	0	1.29286
769	2	27	0	3	1	1	2	4	0	1	4	1	1	0	2	33	24	4	5	1	13	64	24	19	21	1	2	2	1	0.902381
1100	2	33	0	2	1	2	2	3	0	1	4	1	0	0	1	5	5	0	0	0	3	46	16	16	14	2	0	0	0	0.407738
988	1	26	0	3	0	1	2	3	0	1	4	0	0	1	1	44	32	7	5	1	12	60	20	20	20	1	1	1	0	0.718452
1110	2	30	0	1	1	1	2	3	0	1	4	0	0	0	2	48	39	7	2	1	11	71	24	24	23	1	1	2	1	0.873214
1387	2	23	0	1	0	1	2	4	0	1	4	0	0	1	1	30	26	2	2	0	4	59	22	20	17	1	1	0	1	0.27619
1107	2	27	0	1	0	1	2	4	0	1	4	0	0	1	1	35	21	7	7	1	14	44	14	16	14	2	1	1	1	0.983333
1012	2	31	0	2	0	1	2	4	0	1	4	0	0	0	2	34	26	4	4	0	5	70	23	24	23	1	1	1	1	0.990476
1013	2	22	0	2	0	1	2	4	0	1	4	0	1	1	1	46	35	7	4	0	7	79	28	26	25	1	2	1	1	1.02024
449	2	27	0	3	0	1	2	4	0	1	4	1	0	1	1	50	33	13	4	0	7	71	24	24	23	1	2	0	1	0.659524
587	2	33	0	1	1	1	2	4	0	1	4	1	2	1	1	58	38	10	10	0	3	84	28	28	28	1	1	0	1	1.45238
1074	2	28	0	1	1	1	2	4	0	1	4	0	0	1	1	42	30	7	5	0	8	70	21	27	22	1	2	3	0	0.902381
1029	2	30	0	2	1	1	2	4	0	1	4	1	0	1	1	31	20	7	4	0	0	84	28	28	28	0	0	0	0	0.725595
293	2	37	0	2	1	1	2	4	0	1	4	1	1	0	1	52	38	10	4	1	9	64	24	19	21	1	1	1	1	1.25476
130	2	33	0	3	1	1	2	4	0	1	4	0	1	1	1	49	32	10	7	0	3	69	21	24	24	1	1	0	0	0.5875
1287	2	33	0	3	1	1	2	4	0	1	4	1	0	1	1	26	26	0	0	0	5	77	26	25	26	1	1	1	1	0.919048
654	2	36	0	3	1	1	2	4	0	1	4	0	0	0	1	61	47	10	4	1	10	64	28	21	15	1	1	1	0	0.652381
777	2	39	1	3	1	1	2	4	0	1	4	1	0	1	1	11	11	0	0	0	3	77	25	28	24	1	2	1	0	1.03571
806	2	29	0	3	0	1	2	4	0	1	4	1	1	0	1	37	26	7	4	1	10	59	21	20	18	1	2	2	0	1.33333
4	1	34	0	1	1	1	2	2	1	1	4	1	0	1	1	23	14	7	2	1	19	65	21	22	22	2	3	3	3	0
263	2	32	0	3	1	1	2	2	1	1	4	0	0	1	2	7	2	3	2	1	12	48	16	16	16	1	2	1	1	0.159524
723	2	42	1	1	1	1	2	1	1	1	4	1	0	1	1	32	18	10	4	0	0	84	28	28	28	0	0	0	0	0.602381
670	2	27	0	3	0	1	2	3	1	1	4	1	0	1	2	24	12	7	5	0	6	61	18	21	22	1	1	1	1	0.979762
875	1	35	0	1	1	2	2	3	1	1	4	0	1	1	1	47	24	16	7	1	14	72	24	24	24	1	1	1	1	0.670833
903	1	29	0	2	1	2	2	3	1	1	4	1	0	1	2	52	35	10	7	1	10	67	22	22	23	1	1	1	1	0.935714
502	2	26	0	1	0	1	2	4	1	1	4	1	0	1	1	23	15	4	4	1	11	48	16	16	16	0	1	2	0	0.514286
582	2	35	0	1	1	1	2	4	1	1	4	1	0	1	1	52	32	13	7	0	4	68	24	24	20	1	1	1	1	0.819048
1028	2	32	0	2	1	1	2	4	1	1	4	0	0	1	1	44	32	10	2	0	2	70	24	24	22	1	2	2	2	1.21488
837	2	35	0	3	1	2	2	4	1	1	4	1	1	0	2	65	42	13	10	1	12	59	20	20	19	1	2	1	1	1.0875
1333	2	36	0	3	1	1	2	2	0	2	4	1	1	1	1	41	35	2	4	1	9	59	19	20	20	1	1	1	1	1.12619
7	1	23	0	1	1	1	2	2	0	2	4	0	0	1	1	17	9	4	4	1	9	57	19	19	19	1	2	1	2	0
1305	2	35	0	3	0	1	2	3	0	2	4	1	0	1	2	8	5	3	0	0	7	68	24	22	22	1	2	1	1	0.599405
907	1	28	0	2	1	2	2	4	0	2	4	1	0	0	2	38	29	5	4	0	8	75	24	25	26	0	1	1	1	1.71488
1220	1	30	0	3	0	1	2	1	0	2	4	1	0	0	1	44	33	7	4	0	0	83	28	28	27	0	0	0	0	0.258929
495	2	25	0	1	1	1	2	2	0	2	4	0	0	0	1	0	0	0	0	0	0	84	28	28	28	1	1	0	0	0.969048
649	2	31	0	2	1	1	2	2	0	2	4	0	1	1	1	12	12	0	0	1	18	67	24	24	19	1	3	2	2	0.591667
1265	2	40	1	3	1	1	2	3	0	2	4	1	0	1	1	44	38	4	2	0	4	72	24	24	24	1	1	1	1	0.57619
551	2	21	0	1	0	1	2	4	0	2	4	1	0	1	1	42	35	5	2	1	18	30	13	8	9	1	0	0	0	0.364286
494	2	27	0	1	0	1	2	4	0	2	4	0	1	0	1	17	17	0	0	0	0	79	25	27	27	1	0	0	0	1.04524
1087	2	28	0	1	0	1	2	4	0	2	4	1	0	1	1	51	42	4	5	0	4	68	24	20	24	1	1	1	1	0.683333
1393	2	25	0	2	0	1	2	4	0	2	4	0	0	1	1	25	21	0	4	1	11	70	22	24	24	1	2	1	1	1.21071
1022	2	33	0	2	1	1	2	4	0	2	4	1	0	1	1	19	17	0	2	0	0	72	24	24	24	0	0	0	0	0.702381
827	2	31	0	3	1	1	2	4	0	2	4	1	1	0	1	46	32	10	4	1	12	46	16	16	14	1	2	1	1	0.420238
642	2	28	0	3	1	1	2	4	0	2	4	1	0	0	2	29	23	4	2	1	15	54	18	18	18	2	3	3	2	0.419048
840	1	29	0	1	0	2	2	4	0	2	4	0	2	1	1	47	29	10	8	0	7	68	23	22	23	0	1	1	0	0
23	1	29	0	1	1	1	2	4	0	2	4	1	1	1	1	40	35	5	0	1	10	47	18	13	16	1	3	3	1	2.19048
1303	2	26	0	1	0	1	2	1	0	2	4	1	0	1	1	46	23	16	7	0	6	74	24	24	26	1	1	1	1	0.671429
148	2	33	0	3	0	1	2	2	0	2	4	1	0	0	1	41	32	5	4	1	10	51	17	17	17	1	1	1	1	0.685714
953	1	29	0	3	1	1	2	2	0	2	4	1	1	1	1	64	44	13	7	0	7	62	24	22	16	0	1	1	1	0.804762
1106	2	27	0	1	0	1	2	3	0	2	4	0	0	0	2	52	38	7	7	0	7	42	17	14	11	2	3	3	3	0.978571
1334	2	28	0	3	1	1	1	4	0	2	4	0	0	0	1	41	23	13	5	1	10	57	20	19	18	2	2	2	1	0.399405
1131	2	36	0	1	0	1	2	4	0	2	4	1	2	1	1	58	41	7	10	1	12	51	18	16	17	1	1	1	1	0.543452
574	2	26	0	1	0	1	2	4	0	2	4	1	0	1	2	21	15	4	2	1	11	55	14	22	19	1	2	3	3	0.952381
1089	2	31	0	1	0	1	2	4	0	2	4	1	0	1	1	28	17	7	4	0	0	84	28	28	28	0	0	0	0	1.52619
861	1	35	0	1	0	1	2	4	0	2	4	1	1	1	2	52	35	13	4	0	6	69	24	22	23	1	1	1	1	0.733333
559	2	25	0	1	0	1	2	4	0	2	4	1	1	1	1	38	26	7	5	0	8	64	24	22	18	1	1	2	1	0.883333
580	2	27	0	1	0	1	2	4	0	2	4	1	1	0	1	46	35	7	4	0	5	73	23	26	24	1	1	1	1	1.08214
727	2	32	0	1	0	1	2	4	0	2	4	1	0	1	1	40	26	10	4	0	6	72	24	24	24	1	2	1	1	0.785714
1094	2	34	0	1	0	1	2	4	0	2	4	1	1	0	2	25	17	4	4	0	8	62	22	20	20	1	2	1	1	0.658333
1096	2	27	0	1	0	1	2	4	0	2	4	1	0	1	1	52	35	10	7	0	3	66	28	22	16	0	1	1	0	0.339881
1113	2	31	0	1	0	1	2	4	0	2	4	1	0	1	2	34	26	4	4	0	6	72	24	24	24	1	2	2	1	0.857143
729	2	37	0	1	0	1	2	4	0	2	4	1	1	0	1	33	23	8	2	1	9	64	24	19	21	1	1	2	1	0.504762
1388	2	28	0	1	0	1	2	4	0	2	4	1	0	1	1	20	11	7	2	1	10	71	23	24	24	1	2	2	2	0.877381
1417	2	28	0	2	0	1	2	4	0	2	4	1	0	1	1	32	24	4	4	0	5	60	20	20	20	1	2	1	1	0.552976
1059	2	32	0	2	0	1	2	4	0	2	4	1	0	1	1	45	33	10	2	1	11	49	19	17	13	1	1	1	1	1.15298
427	2	30	0	2	0	1	2	4	0	2	4	1	0	1	1	43	35	4	4	0	1	60	17	23	20	2	2	1	1	1.22738
991	2	26	0	2	0	1	2	4	0	2	4	1	1	0	1	62	44	10	8	1	9	51	22	14	15	1	2	2	1	1.03571
1397	2	29	0	2	0	1	2	4	0	2	4	1	0	1	1	46	35	4	7	0	6	72	24	24	24	0	0	0	0	0.35
430	2	25	0	2	0	1	2	4	0	2	4	1	0	0	1	28	20	4	4	0	6	79	26	28	25	1	2	1	1	0.688095
439	2	34	0	2	0	1	2	4	0	2	4	1	1	1	2	46	32	4	10	0	7	68	23	24	21	1	2	0	0	0.633333
626	2	35	0	2	0	1	2	4	0	2	4	1	1	1	1	61	50	7	4	0	5	66	22	20	24	1	2	1	1	0.969048
790	2	32	0	2	0	1	2	4	0	2	4	0	2	1	1	64	41	13	10	0	7	61	24	18	19	1	2	1	1	1.54107
710	2	30	0	2	0	1	2	4	0	2	4	1	0	0	1	26	20	2	4	0	4	61	21	22	18	1	1	1	0	0
1007	2	29	0	2	0	1	2	4	0	2	4	1	0	1	1	37	26	7	4	0	5	76	26	26	24	1	1	1	1	0.569048
1036	2	29	0	2	0	1	2	4	0	2	4	1	1	1	1	73	56	10	7	0	4	76	24	28	24	1	1	2	1	0.935714
1038	2	33	0	2	0	1	2	4	0	2	4	1	0	1	1	70	50	13	7	0	3	74	28	24	22	0	1	1	0	0
1055	2	34	0	2	0	1	2	4	0	2	4	1	1	1	1	43	29	10	4	0	5	74	26	22	26	1	1	1	1	0.652381
1056	2	29	0	2	0	1	2	4	0	2	4	1	1	1	1	40	29	4	7	0	6	72	24	24	24	1	1	1	1	0.609524
892	1	36	0	2	0	1	2	4	0	2	4	1	0	1	1	37	26	7	4	1	10	71	28	23	20	1	1	1	1	0.497619
425	2	28	0	2	0	1	2	4	0	2	4	1	0	1	1	28	17	7	4	1	10	70	22	24	24	1	2	1	1	0.5
617	2	34	0	2	0	1	2	4	0	2	4	1	0	0	1	70	50	10	10	1	9	65	24	20	21	1	1	1	1	0.470833
708	2	28	0	2	0	1	2	4	0	2	4	1	1	0	2	40	29	7	4	1	13	84	28	28	28	1	1	1	1	1.09405
57	1	26	0	2	0	1	2	4	0	2	4	0	1	1	1	46	35	7	4	0	8	70	24	24	22	1	2	2	1	0.628571
1018	2	29	0	2	0	1	2	4	0	2	4	1	0	0	2	18	12	2	4	0	6	72	24	24	24	1	2	1	1	0.410714
514	2	29	0	2	0	1	2	4	0	2	4	1	0	1	1	38	18	13	7	1	9	74	26	24	24	1	2	2	1	0.195238
1034	2	32	0	2	0	1	2	4	0	2	4	0	0	1	1	17	11	2	4	1	12	71	24	23	24	2	2	3	1	0.0333333
1419	2	29	0	2	0	1	2	4	0	2	4	0	0	0	2	24	17	3	4	1	10	84	28	28	28	2	3	3	2	0
458	2	27	0	2	0	1	2	4	0	2	4	1	2	0	1	97	62	22	13	0	4	84	28	28	28	0	1	1	0	0.402381
133	2	27	0	3	0	1	2	4	0	2	4	1	0	1	1	40	32	4	4	0	8	52	19	16	17	1	1	1	1	0
165	2	31	0	3	0	1	2	4	0	2	4	1	2	1	1	55	38	7	10	0	0	58	19	18	21	1	1	1	1	0.577381
1197	2	34	0	3	0	1	2	4	0	2	4	1	1	1	1	49	35	7	7	0	5	55	20	16	19	1	2	1	1	0.902381
805	2	22	0	3	0	1	2	4	0	2	4	0	1	1	1	35	18	13	4	0	8	58	24	16	18	1	2	1	1	0.939881
289	2	28	0	3	0	1	2	4	0	2	4	1	0	1	1	61	41	13	7	1	13	55	18	17	20	1	1	1	1	0.959524
1194	2	30	0	3	0	1	2	4	0	2	4	1	1	1	2	41	29	5	7	1	10	54	19	19	16	1	1	1	1	0.418452
312	2	30	0	3	0	1	2	4	0	2	4	1	1	0	2	58	38	13	7	0	8	57	21	18	18	1	2	2	1	0.602381
249	2	30	0	3	0	1	2	4	0	2	4	1	2	0	1	70	53	10	7	1	9	52	18	17	17	1	2	1	2	0.933333
1146	2	32	0	3	0	1	2	4	0	2	4	1	2	0	1	58	44	10	4	1	18	57	16	20	21	1	2	3	3	0.561905
747	2	26	0	3	0	1	2	4	0	2	4	1	1	0	1	45	36	2	7	1	19	58	21	21	16	2	1	2	1	0.668452
974	1	26	0	3	0	1	2	4	0	2	4	1	1	1	1	37	26	7	4	1	9	56	10	26	20	1	3	3	2	0.0880952
1207	1	27	0	3	0	1	2	4	0	2	4	1	0	1	1	55	41	10	4	0	1	83	28	28	27	1	1	1	0	0.0357143
280	2	30	0	3	0	1	2	4	0	2	4	1	1	1	1	40	29	7	4	0	4	67	24	22	21	1	1	2	1	0.821429
314	2	30	0	3	0	1	2	4	0	2	4	1	0	0	1	37	26	7	4	0	7	80	28	26	26	1	1	1	1	0.702381
1153	2	29	0	3	0	1	2	4	0	2	4	1	2	1	1	59	41	13	5	0	7	84	28	28	28	1	2	2	1	0.0690476
810	2	31	0	3	0	1	2	4	0	2	4	1	0	1	2	47	32	5	10	0	4	76	26	26	24	1	1	1	1	1.26845
821	2	30	0	3	0	1	2	4	0	2	4	1	2	0	1	67	50	10	7	0	8	74	27	24	23	1	1	1	1	1.63988
674	2	31	0	3	0	1	2	4	0	2	4	0	0	1	1	55	38	10	7	0	7	71	23	24	24	1	1	1	1	0.483333
1288	2	30	0	3	0	1	2	4	0	2	4	1	0	1	1	25	23	2	0	0	0	77	25	27	25	1	2	1	1	1.61905
1310	2	32	0	3	0	1	2	4	0	2	4	1	0	0	1	11	3	4	4	0	3	61	23	16	22	0	1	0	0	1.18452
1315	2	35	0	3	0	1	2	4	0	2	4	0	0	1	1	30	26	2	2	0	8	64	22	22	20	1	2	0	1	0.310714
254	2	29	0	3	0	1	2	4	0	2	4	1	1	1	1	52	41	7	4	1	9	72	24	24	24	1	1	0	0	0.654762
334	2	31	0	3	0	1	2	4	0	2	4	1	0	0	1	37	29	4	4	1	9	65	22	20	23	1	1	1	1	0.625
1264	2	35	0	3	0	1	2	4	0	2	4	1	1	0	1	67	44	19	4	1	11	84	28	28	28	1	2	0	1	1.95119
1301	2	33	0	3	0	1	2	4	0	2	4	1	0	1	1	23	17	2	4	0	5	65	19	22	24	1	2	1	2	0.735714
1166	2	28	0	3	0	1	2	4	0	2	4	1	1	1	2	32	23	7	2	1	13	76	28	22	26	1	2	2	1	0.935714
1195	2	35	0	3	0	1	2	4	0	2	4	1	0	1	2	31	23	4	4	1	10	72	24	24	24	1	2	1	1	1.18393
672	2	31	0	3	0	1	2	4	0	2	4	1	1	1	1	43	29	7	7	1	13	65	22	20	23	1	2	1	2	0.797619
1253	2	40	1	3	0	1	2	4	0	2	4	1	1	1	1	47	35	10	2	0	8	66	22	24	20	1	1	1	1	0.811905
490	2	30	0	1	1	1	2	4	0	2	4	1	0	0	2	44	32	5	7	1	9	60	22	20	18	1	1	1	1	1.36845
1109	2	32	0	1	1	1	2	4	0	2	4	0	0	1	1	64	44	13	7	1	10	57	20	19	18	1	2	1	1	0.433333
726	2	37	0	1	1	1	2	4	0	2	4	1	0	1	1	41	35	2	4	0	1	79	27	27	25	1	1	0	0	0.160714
1077	2	28	0	1	1	1	2	4	0	2	4	1	1	0	2	3	3	0	0	1	9	70	23	24	23	1	2	1	1	0.159524
491	2	33	0	1	1	1	2	4	0	2	4	1	1	0	2	97	62	22	13	0	8	71	23	24	24	1	2	1	1	0.75
537	2	22	0	1	1	1	2	4	0	2	4	0	0	1	1	97	62	22	13	0	8	68	23	24	21	1	1	1	0	0.733333
553	2	34	0	1	1	1	2	4	0	2	4	1	1	0	2	88	53	22	13	1	9	72	24	24	24	1	1	1	1	1.02738
1037	2	28	0	2	1	1	2	4	0	2	4	1	1	1	1	40	38	2	0	0	5	27	11	8	8	1	1	1	2	1.40476
453	2	30	0	2	1	1	2	4	0	2	4	1	0	0	1	35	26	7	2	1	12	59	24	16	19	1	2	1	1	0.0333333
1016	2	31	0	2	1	1	2	4	0	2	4	1	1	1	1	58	38	10	10	1	17	49	15	15	19	1	2	1	1	0.625
700	2	35	0	2	1	1	2	4	0	2	4	1	0	1	1	46	32	10	4	0	4	84	28	28	28	0	0	0	0	0.505952
434	2	34	0	2	1	1	2	4	0	2	4	1	1	1	1	59	50	2	7	0	3	71	24	23	24	1	1	1	0	0.724405
442	2	29	0	2	1	1	2	4	0	2	4	1	0	1	1	76	56	10	10	0	1	82	28	28	26	1	0	0	0	0.210714
713	2	33	0	2	1	1	2	4	0	2	4	1	0	1	1	21	12	7	2	0	5	72	24	24	24	1	2	1	0	0
994	2	31	0	2	1	1	2	4	0	2	4	1	0	0	1	55	41	7	7	0	2	78	28	23	27	0	1	0	0	0.661905
1031	2	30	0	2	1	1	2	4	0	2	4	1	0	0	1	46	39	3	4	0	0	84	28	28	28	1	0	1	1	0
1406	2	34	0	2	1	1	2	4	0	2	4	1	0	1	1	61	44	10	7	0	4	72	24	24	24	1	1	2	1	0
1008	2	36	0	2	1	1	2	4	0	2	4	1	0	0	1	49	29	13	7	1	10	62	24	20	18	1	2	2	1	0.427381
618	2	32	0	2	1	1	2	4	0	2	4	1	2	0	2	82	59	13	10	0	8	66	24	20	22	1	1	1	0	0.0333333
377	2	30	0	3	1	1	2	4	0	2	4	1	1	0	2	68	50	10	8	1	12	30	10	10	10	2	2	2	2	0.985714
279	2	37	0	3	1	1	2	4	0	2	4	1	0	0	1	70	47	13	10	1	9	58	21	19	18	1	1	1	1	0.4625
1261	2	26	0	3	1	1	2	4	0	2	4	1	0	1	1	22	12	5	5	0	0	84	28	28	28	0	0	0	0	2.44286
328	2	36	0	3	1	1	2	4	0	2	4	1	1	1	1	64	44	13	7	0	4	63	24	19	20	1	1	1	1	0.486905
1119	2	32	0	3	1	1	2	4	0	2	4	0	1	0	2	49	35	10	4	0	8	68	25	21	22	1	1	1	1	0.919048
758	2	31	0	3	1	1	2	4	0	2	4	1	1	0	2	52	35	10	7	0	8	75	26	25	24	1	2	1	1	1.31429
766	2	33	0	3	1	1	2	4	0	2	4	1	1	0	2	20	11	7	2	0	3	72	24	24	24	1	2	1	1	0.819048
1306	2	31	0	3	1	1	2	4	0	2	4	1	0	1	1	47	38	4	5	0	4	84	28	28	28	1	1	1	1	0.107143
412	2	37	0	3	1	1	2	4	0	2	4	1	0	0	1	46	29	10	7	1	12	84	28	28	28	1	2	1	1	0
656	2	28	0	3	1	1	2	4	0	2	4	1	0	0	2	44	30	10	4	1	9	61	23	17	21	1	2	2	1	0.370238
778	2	27	0	3	1	1	2	4	0	2	4	1	0	1	1	42	36	4	2	0	8	74	27	22	25	1	2	2	1	1.15417
381	2	35	0	3	1	1	2	4	0	2	4	1	1	0	1	68	53	10	5	0	8	61	20	21	20	2	2	3	3	0.542857
1254	2	41	1	3	1	1	2	4	0	2	4	1	2	0	1	82	59	16	7	0	2	62	21	20	21	1	1	0	0	0.267262
884	1	28	0	1	0	2	2	4	0	2	4	1	1	1	1	49	38	7	4	0	4	72	24	24	24	1	1	0	1	0.518452
725	2	32	0	1	0	2	2	4	0	2	4	1	0	0	1	28	14	10	4	0	3	72	24	24	24	1	2	1	1	1.03571
477	2	27	0	2	0	2	2	4	0	2	4	1	0	0	1	24	18	4	2	0	8	47	16	16	15	1	2	2	1	0.933929
528	2	34	0	1	1	2	2	4	0	2	4	1	1	1	1	44	36	4	4	0	7	73	28	21	24	1	1	1	1	0.875
893	1	29	0	2	1	2	2	4	0	2	4	1	0	0	1	41	26	7	8	0	8	77	28	24	25	1	2	2	1	0.339286
987	1	35	0	3	1	2	2	4	0	2	4	1	0	1	1	70	47	13	10	0	8	75	24	24	27	1	1	1	0	0.869048
325	2	37	0	3	1	2	2	4	0	2	4	1	0	1	1	67	50	10	7	0	7	70	23	23	24	0	1	1	0	0.606548
1191	2	26	0	3	1	2	2	4	0	2	4	1	0	0	1	67	53	7	7	0	6	77	28	26	23	1	2	2	2	2.3994
706	2	28	0	2	0	1	2	4	0	2	4	1	0	0	2	11	5	4	2	1	15	57	18	20	19	2	2	0	2	0.484524
1396	2	32	0	2	0	1	2	4	0	2	4	1	0	1	1	40	26	10	4	0	6	72	24	24	24	1	2	1	1	0.0666667
683	2	30	0	3	1	1	2	4	0	2	4	0	0	0	1	42	27	10	5	0	4	70	23	22	25	1	1	1	1	0.702976
488	2	27	0	1	0	1	2	4	0	2	4	1	0	1	1	17	9	4	4	1	12	72	24	24	24	1	2	2	1	1.12738
154	2	29	0	3	1	1	2	3	1	2	4	1	0	1	1	64	44	13	7	0	6	70	24	24	22	1	2	1	1	0.37381
696	2	37	0	2	1	2	1	4	1	2	4	1	1	1	1	51	38	8	5	1	10	58	25	17	16	1	1	1	1	0.375
470	2	25	0	2	0	1	2	4	1	2	4	0	0	1	1	28	17	7	4	1	12	53	16	19	18	1	3	2	2	0.283333
1043	2	29	0	2	1	1	2	3	1	2	4	0	1	0	1	44	32	7	5	1	15	58	21	23	14	1	2	1	1	1.47202
832	2	36	0	3	1	1	2	3	1	2	4	1	0	0	2	37	26	7	4	0	8	53	17	18	18	1	2	1	1	0.656548
583	2	37	0	1	0	1	2	4	1	2	4	1	1	0	2	38	26	10	2	1	12	73	24	25	24	1	2	2	1	1.77679
610	2	28	0	1	0	1	2	4	1	2	4	1	1	0	1	40	26	7	7	1	12	75	25	25	25	1	2	2	1	1.00952
944	1	32	0	3	1	2	2	4	1	2	4	1	2	0	2	44	29	13	2	0	7	73	27	22	24	1	2	1	1	0.869048
1092	2	36	0	1	0	1	2	3	1	2	4	1	0	1	1	40	32	4	4	0	7	71	24	24	23	1	1	1	1	0.579167
1049	2	38	1	2	1	1	2	3	1	2	4	1	2	0	1	46	32	7	7	0	8	58	21	23	14	1	1	1	1	0.6875
508	2	32	0	1	0	1	2	4	1	2	4	1	0	1	2	38	27	7	4	0	4	79	28	24	27	0	1	0	0	0
1066	2	34	0	1	0	1	2	4	1	2	4	1	0	1	1	44	30	10	4	0	7	68	23	22	23	1	1	0	1	0.391071
563	2	36	0	1	0	1	2	4	1	2	4	1	0	0	1	64	41	16	7	1	10	70	24	23	23	1	2	1	1	0.783333
1079	2	36	0	1	0	1	2	4	1	2	4	1	0	1	1	31	20	7	4	1	12	84	28	28	28	1	3	1	1	0.392262
1093	2	26	0	1	0	1	2	4	1	2	4	1	0	1	1	37	26	7	4	1	11	70	23	24	23	1	2	1	1	0.530357
673	2	32	0	3	0	1	2	4	1	2	4	1	0	1	2	43	29	4	10	1	9	59	27	14	18	1	2	1	1	1.04643
1322	2	36	0	3	0	1	2	4	1	2	4	1	0	0	2	55	35	16	4	1	13	58	19	18	21	1	1	1	1	0.783333
256	2	35	0	3	0	1	2	4	1	2	4	1	1	0	1	79	53	16	10	0	8	68	23	21	24	1	2	1	1	0.274405
258	2	33	0	3	0	1	2	4	1	2	4	1	2	1	1	61	47	10	4	0	8	69	26	23	20	1	1	1	1	1.01905
691	2	32	0	3	0	1	2	4	1	2	4	1	2	0	1	62	47	13	2	0	4	76	28	24	24	1	1	1	1	1.01012
149	2	28	0	3	0	1	2	4	1	2	4	1	0	0	1	27	23	2	2	0	8	71	23	24	24	1	2	2	1	0.374405
519	2	30	0	1	1	1	2	4	1	2	4	1	0	1	1	56	36	13	7	0	4	68	25	22	21	1	1	2	1	0.816667
854	1	36	0	1	1	1	2	4	1	2	4	1	0	0	2	20	11	4	5	1	9	82	28	27	27	1	1	1	0	1.13869
474	2	34	0	2	1	1	2	4	1	2	4	1	2	1	1	61	41	13	7	0	6	72	24	24	24	1	1	1	1	0.330952
1021	2	27	0	2	1	1	2	4	1	2	4	0	0	1	1	15	11	2	2	0	0	83	28	27	28	1	1	1	1	0.52619
631	2	26	0	2	1	1	2	4	1	2	4	1	1	1	2	50	38	5	7	1	9	72	27	24	21	1	2	3	1	0.869048
816	2	35	0	3	1	1	2	4	1	2	4	1	0	1	1	49	38	4	7	1	17	36	12	12	12	1	2	1	1	0.681548
331	2	38	1	3	1	1	2	4	1	2	4	1	1	0	2	73	47	19	7	1	9	57	19	21	17	0	1	1	1	0.471429
422	2	39	1	3	1	1	2	4	1	2	4	1	0	1	1	97	62	22	13	1	9	52	13	20	19	1	1	1	1	0.397619
332	2	32	0	3	1	1	2	4	1	2	4	1	0	0	2	38	29	2	7	0	3	74	27	26	21	0	0	0	0	0.723214
324	2	33	0	3	1	1	2	4	1	2	4	1	0	0	1	61	44	10	7	0	6	73	26	24	23	1	1	0	1	0.492262
144	2	30	0	3	1	1	2	4	1	2	4	1	0	1	2	52	41	7	4	0	5	72	24	24	24	1	1	1	0	1.0875
1144	2	33	0	3	1	1	2	4	1	2	4	1	1	0	1	58	38	16	4	0	3	72	24	24	24	1	1	0	0	0.802381
1164	2	27	0	3	1	1	2	4	1	2	4	1	1	0	1	73	53	13	7	0	8	71	23	24	24	1	1	1	0	0.564286
798	2	24	0	3	1	1	2	4	1	2	4	1	1	0	1	36	26	5	5	0	7	71	24	23	24	1	1	1	1	1.27857
153	2	35	0	3	1	1	2	4	1	2	4	1	0	0	2	55	41	7	7	1	11	75	26	26	23	1	2	1	1	0.256548
794	2	33	0	3	1	1	2	4	1	2	4	0	0	1	1	32	20	7	5	1	11	64	22	22	20	1	2	1	1	1.11905
646	2	35	0	3	1	1	2	4	1	2	4	0	0	0	1	76	53	13	10	1	14	69	23	22	24	1	1	1	0	0.835714
746	2	36	0	3	1	1	2	4	1	2	4	1	1	1	1	19	17	2	0	1	11	72	24	24	24	2	2	2	2	0.982738
161	2	40	1	3	1	1	2	4	1	2	4	1	1	1	1	61	44	7	10	0	4	78	28	23	27	1	1	2	1	1.42143
767	2	40	1	3	1	1	2	4	1	2	4	1	0	1	3	25	17	4	4	1	17	65	24	21	20	1	2	2	2	0.606548
671	2	27	0	3	0	2	2	4	1	2	4	0	0	1	1	44	38	4	2	0	4	81	28	26	27	1	1	2	1	1.47857
463	2	37	0	2	0	1	2	4	1	2	4	1	0	0	2	40	26	7	7	0	6	79	26	27	26	1	1	1	1	1.24464
